# Supplementary material for: A data-driven analysis on the mediation effect of compartment models between control measures and COVID-19 epidemics
Source: Heliyon. 2024 Jun 29;10(13):e33850. doi: 10.1016/j.heliyon.2024.e33850 (PMC11283110; doi:10.1016/j.heliyon.2024.e33850)
Supplement: Multimedia component 1 [file mmc1.xlsx]

## Sheet: Sheet1
Continents	Countries/Regiioins	Alpha-3-code	Personal protection	Schools closures	Workplaces closures	Public events	Public information campaigns	Stay-at-home restrictions	Public transport	Internal movement	International travel controls	Public gatherings	Suspected case	Contact tracing	Testing policy	Detection and treatment	Income support	Medical resources
Africa	South Africa	ZAF	2	3	3	2	2	2	1	2	4	3	0	2	3	0	1	1
Africa	Egypt	EGY	2	3	2	2	2	2	2	2	4	1	0	2	2	0	1	0
Africa	Nigeria	NGA	2	3	3	2	2	2	2	2	4	3	0	2	1	0	0	1
Africa	Ghana	GHA	2	3	3	2	2	2	2	2	4	3	0	2	3	0	0	0
Africa	Algeria	DZA	2	3	3	2	2	3	2	2	4	4	0	0	0	0	1	1
Africa	Morocco	MAR	1	3	3	2	2	2	2	2	4	3	0	1	3	0	1	0
Africa	Cameroon	CMR	2	3	2	2	2	0	1	1	4	3	0	1	2	0	1	0
Africa	Cote d'Ivoire	CIV	2	3	2	2	2	1	1	2	4	3	0	1	2	0	1	1
Africa	Sudan	SDN	0	3	3	2	2	2	2	2	4	3	0	1	2	0	1	0
Africa	Senegal	SEN	0	3	0	2	2	3	0	2	4	4	0	2	2	0	1	1
Africa	Kenya	KEN	2	3	2	2	2	3	2	2	4	4	0	2	1	0	1	0
Africa	Ethiopia	ETH	2	3	2	2	2	1	2	2	3	4	0	1	1	0	0	1
Africa	Guinea	GIN	2	3	2	2	2	2	1	2	4	3	0	1	2	0	0	0
Africa	Gabon	GAB	2	3	3	2	2	2	1	2	4	4	0	1	3	0	2	1
Africa	Djibouti	DJI	2	3	3	2	2	3	2	2	4	4	0	2	3	0	1	0
Africa	Mauritania	MRT	1	3	1	2	2	2	0	2	4	4	0	2	1	0	1	1
Africa	Somalia	SOM	0	3	1	2	2	1	0	0	4	3	0	0	1	0	0	1
Africa	Madagascar	MDG	2	3	3	2	2	3	2	2	4	3	0	1	1	0	1	0
Africa	Mali	MLI	2	3	2	2	2	1	0	2	4	3	0	2	1	0	1	0
Africa	South Sudan	SSD	1	3	3	2	2	2	2	2	4	4	0	2	2	0	1	1
Africa	Zambia	ZMB	2	3	3	2	2	2	0	2	4	4	0	2	1	0	0	0
Africa	Sierra Leone	SLE	1	3	3	2	2	3	1	2	4	4	0	2	2	0	0	1
Africa	Malawi	MWI	2	3	1	2	2	1	0	0	3	3	0	2	1	0	2	0
Africa	Benin	BEN	2	3	2	2	2	0	2	2	2	4	0	2	2	0	2	0
Africa	Tunisia	TUN	1	3	3	2	2	2	1	2	4	4	0	2	1	0	1	0
Africa	Niger	NER	2	3	0	2	2	0	0	2	4	3	0	1	1	0	0	1
Africa	Rwanda	RWA	2	3	3	2	2	2	2	2	4	3	0	2	3	0	0	1
Africa	Burkina Faso	BFA	2	3	2	2	2	2	2	2	4	3	0	2	1	0	0	0
Africa	Mozambique	MOZ	2	3	2	2	2	1	1	2	4	3	0	2	1	0	0	0
Africa	Uganda	UGA	2	3	3	2	2	2	2	2	3	4	0	1	1	0	0	0
Africa	Chad	TCD	2	3	3	2	2	2	2	2	4	3	0	1	1	0	0	1
Africa	Libya	LBY	2	3	3	2	2	3	2	2	4	4	0	1	2	0	0	1
Africa	Liberia	LBR	2	3	3	2	2	2	1	2	3	4	0	1	1	0	0	0
Africa	Togo	TGO	0	3	2	2	2	2	0	1	3	2	0	2	1	0	1	0
Africa	Zimbabwe	ZWE	2	3	3	2	2	2	1	2	4	3	0	1	1	0	1	0
Asia	India	IND	0	3	3	2	2	3	2	2	4	4	0	2	3	0	1	0
Asia	Iran	IRN	0	3	3	2	2	1	1	2	0	1	0	2	2	0	1	0
Asia	Pakistan	PAK	2	3	3	2	2	2	2	2	4	4	0	1	2	0	1	0
Asia	Turkey	TUR	2	3	2	2	2	3	1	2	4	0	0	2	2	0	2	0
Asia	Saudi Arabia	SAU	2	3	2	2	2	3	2	2	4	4	0	2	3	0	2	0
Asia	Bangladesh	BGD	2	3	3	2	2	3	2	2	3	4	0	1	2	0	1	0
Asia	Qatar	QAT	2	3	2	2	2	1	2	2	4	4	0	2	3	0	2	0
Asia	China	CHN	2	3	3	2	2	3	2	2	3	4	2	2	4	1	1	1
Asia	Indonesia	IDN	0	3	3	2	2	2	1	2	4	4	0	1	1	0	0	0
Asia	Iraq	IRQ	2	3	3	2	2	2	2	2	4	4	0	0	2	0	1	0
Asia	Kuwait	KWT	2	3	3	2	2	3	2	2	4	4	0	2	2	0	1	0
Asia	Singapore	SGP	1	3	3	2	2	2	1	2	3	4	2	2	2	1	1	0
Asia	Kazakhstan	KAZ	2	3	3	2	2	3	2	2	4	4	0	2	3	0	1	1
Asia	Oman	OMN	2	3	2	2	2	2	2	2	4	4	0	2	2	0	2	0
Asia	Philippines	PHL	2	3	3	2	2	3	2	2	4	4	0	2	2	0	1	0
Asia	Afghanistan	AFG	0	3	3	2	2	2	2	2	3	4	0	1	1	0	0	0
Asia	Bahrain	BHR	2	3	3	2	2	1	1	1	3	4	0	2	3	0	2	0
Asia	Israel	ISR	2	3	3	2	2	3	1	2	4	4	0	2	1	0	2	1
Asia	Japan	JPN	0	3	1	1	2	1	0	1	3	0	0	1	2	0	1	1
Asia	Azerbaijan	AZE	2	3	3	2	2	3	2	2	4	4	0	2	2	0	2	1
Asia	Nepal	NPL	2	3	3	2	2	2	2	2	4	4	0	2	1	0	1	1
Asia	South Korea	KOR	1	3	3	2	2	2	0	2	3	4	2	2	3	1	1	1
Asia	Uzbekistan	UZB	2	3	3	2	2	2	2	2	4	4	0	2	1	0	0	1
Asia	Malaysia	MYS	1	3	3	2	2	1	0	2	4	3	0	2	3	0	1	0
Asia	Kyrgyzstan	KGZ	0	3	3	2	2	3	2	2	4	4	0	1	1	0	1	1
Asia	Tajikistan	TJK	0	2	2	2	2	1	0	0	4	3	0	1	1	0	0	1
Asia	Thailand	THA	1	3	3	2	2	1	2	2	4	3	0	2	2	0	2	0
Asia	Sri Lanka	LKA	2	3	3	2	2	3	2	2	4	4	0	2	2	0	0	1
Asia	Lebanon	LBN	0	3	3	2	2	2	1	1	4	4	0	1	2	0	0	1
Asia	Yemen	YEM	0	3	2	2	1	2	0	2	4	0	0	0	0	0	0	0
Asia	Jordan	JOR	0	3	3	2	2	3	2	2	4	4	0	1	2	0	1	0
Asia	Cyprus	CYP	2	3	3	2	2	2	2	2	4	4	0	2	3	0	2	1
Asia	Georgia	GEO	0	3	3	2	2	3	2	2	4	4	0	2	2	0	1	1
Australia	Australia	AUS	1	3	2	2	2	2	0	2	4	4	0	2	2	0	1	1
Australia	New Zealand	NZL	1	3	3	2	2	2	2	2	4	4	1	2	2	0	2	0
Europe	United Kingdom of Great Britain and Northern Ireland	GBR	1	3	2	2	2	2	1	2	2	4	0	2	2	0	2	1
Europe	Spain	ESP	2	3	3	2	2	2	1	1	4	4	0	2	2	0	2	1
Europe	Italy	ITA	2	3	3	2	2	3	2	2	3	4	0	2	2	0	1	1
Europe	Germany	DEU	2	3	2	2	2	2	0	2	4	4	0	1	3	0	2	1
Europe	France	FRA	2	3	3	2	2	2	1	2	4	4	0	2	2	0	2	1
Europe	Sweden	SWE	0	1	1	1	2	0	1	1	3	3	0	2	2	0	2	1
Europe	Belarus	BLR	0	3	0	0	1	0	0	0	3	0	0	2	3	0	1	1
Europe	Belgium	BEL	2	2	3	2	2	2	0	2	4	4	0	1	2	0	2	1
Europe	Netherlands	NLD	2	3	3	2	2	2	1	1	3	3	0	1	2	0	2	1
Europe	Ukraine	UKR	2	3	2	2	2	2	2	2	4	4	0	2	3	0	1	1
Europe	Portugal	PRT	2	3	3	2	2	2	1	2	3	4	0	2	3	0	1	1
Europe	Poland	POL	1	3	2	2	2	2	1	2	4	4	0	2	2	0	1	1
Europe	Switzerland	CHE	2	3	3	2	2	2	0	1	3	4	0	1	3	0	2	1
Europe	Romania	ROU	2	3	2	2	2	2	2	2	4	4	0	1	2	0	2	1
Europe	Ireland	IRL	0	3	3	2	2	2	2	2	2	4	1	2	1	0	2	1
Europe	Austria	AUT	2	3	3	2	2	2	1	2	3	4	0	2	3	0	2	1
Europe	Serbia	SRB	2	3	3	2	2	3	2	2	4	4	0	2	3	0	1	1
Europe	Denmark	DNK	1	3	2	1	2	1	1	1	4	4	0	2	3	0	2	1
Europe	Norway	NOR	2	3	2	2	2	0	1	2	4	4	0	2	2	0	0	1
Europe	Finland	FIN	1	2	2	2	2	1	0	2	4	0	0	1	1	0	2	1
Europe	Bulgaria	BGR	2	3	1	2	2	2	0	2	4	4	0	2	1	0	2	1
Europe	Bosnia and Herzegovina	BIH	2	3	3	2	2	3	2	2	4	4	0	0	2	0	1	1
Europe	Luxembourg	LUX	2	3	3	2	2	2	1	2	0	4	0	2	3	0	2	1
Europe	Hungary	HUN	2	3	2	2	2	2	1	2	4	2	0	2	1	0	2	1
Europe	Greece	GRC	2	3	2	2	2	2	1	2	3	4	0	2	2	0	1	1
Europe	Croatia	HRV	1	3	3	2	2	2	2	2	4	4	0	2	3	0	2	1
Europe	Albania	ALB	0	3	2	2	2	2	2	2	4	4	0	2	1	0	2	1
Europe	Estonia	EST	1	3	3	2	2	2	0	2	3	4	0	0	2	0	0	1
Europe	Iceland	ISL	0	2	2	2	2	0	0	0	3	3	0	2	3	0	2	1
Europe	Lithuania	LTU	2	3	3	2	2	1	1	2	4	4	0	2	2	0	2	1
Europe	Slovakia	SVK	2	3	2	2	2	2	1	2	4	4	0	2	1	0	2	1
Europe	Slovenia	SVN	0	3	3	2	2	1	2	2	3	4	0	2	2	0	1	1
Europe	Latvia	LVA	2	2	2	2	2	1	1	0	4	3	0	2	3	0	2	1
Europe	Andorra	AND	0	3	3	1	2	1	1	0	3	0	0	1	3	0	2	0
Europe	San Marino	SMR	0	3	2	2	2	2	2	2	4	4	0	2	3	0	1	1
North_America	United States of America	USA	0	3	3	2	2	2	1	2	3	4	0	1	3	0	2	1
North_America	Mexico	MEX	2	3	3	2	2	2	1	2	3	3	0	1	1	0	0	0
North_America	Canada	CAN	1	3	3	2	2	1	0	2	4	4	0	1	3	0	2	1
North_America	Panama	PAN	2	3	3	2	2	3	2	2	4	3	0	1	2	0	1	0
North_America	Dominican Republic	DOM	2	3	3	2	2	3	2	2	4	3	0	1	2	0	1	0
North_America	Honduras	HND	2	3	3	2	2	3	2	2	4	4	0	1	1	0	2	0
North_America	Guatemala	GTM	2	3	3	2	2	2	2	2	4	4	0	0	2	0	1	0
North_America	El Salvador	SLV	2	3	3	2	2	3	2	2	4	4	0	1	3	0	1	0
North_America	Haiti	HTI	2	3	3	2	2	1	2	2	4	4	0	1	1	0	1	1
North_America	Costa Rica	CRI	2	3	3	2	2	1	2	2	4	3	0	2	1	0	1	0
North_America	Cuba	CUB	2	3	3	2	2	3	2	2	4	4	0	2	2	0	1	1
North_America	Nicaragua	NIC	0	0	0	0	2	0	0	0	2	0	0	1	1	0	0	0
North_America	Jamaica	JAM	1	3	2	2	2	3	1	2	4	4	0	1	1	0	1	0
South_America	Brazil	BRA	1	3	3	2	2	2	2	2	4	4	0	0	2	0	1	0
South_America	Peru	PER	2	3	3	2	2	3	2	2	4	4	0	2	1	0	1	0
South_America	Chile	CHL	2	3	3	2	2	3	0	2	3	4	0	2	2	0	2	0
South_America	Colombia	COL	1	3	3	2	2	2	1	2	4	4	0	2	2	0	1	0
South_America	Argentina	ARG	2	3	3	2	2	3	2	2	4	4	0	2	1	0	1	1
South_America	Ecuador	ECU	2	3	3	2	2	2	2	2	4	3	0	1	3	0	1	0
South_America	Paraguay	PRY	2	3	3	2	2	3	2	2	4	4	0	2	2	0	1	0
South_America	Uruguay	URY	1	3	1	2	2	2	1	2	4	0	0	1	1	0	1	0
South_America	Suriname	SUR	1	3	3	2	2	2	2	2	4	4	0	1	1	0	0	1
