# Supplementary material for: A data-driven analysis on the mediation effect of compartment models between control measures and COVID-19 epidemics
Source: Heliyon. 2024 Jun 29;10(13):e33850. doi: 10.1016/j.heliyon.2024.e33850 (PMC11283110; doi:10.1016/j.heliyon.2024.e33850)
Supplement: Multimedia component 2 [file mmc2.xlsx]

## Sheet: Northern Mariana Islands (Commo
Unnamed: 0	date	cumulative_cases	Cumulative_deaths	New_deaths	new_cases	population
0	2020-01-03	0	0	0	0	57216
1	2020-01-04	0	0	0	0	57216
2	2020-01-05	0	0	0	0	57216
3	2020-01-06	0	0	0	0	57216
4	2020-01-07	0	0	0	0	57216
5	2020-01-08	0	0	0	0	57216
6	2020-01-09	0	0	0	0	57216
7	2020-01-10	0	0	0	0	57216
8	2020-01-11	0	0	0	0	57216
9	2020-01-12	0	0	0	0	57216
10	2020-01-13	0	0	0	0	57216
11	2020-01-14	0	0	0	0	57216
12	2020-01-15	0	0	0	0	57216
13	2020-01-16	0	0	0	0	57216
14	2020-01-17	0	0	0	0	57216
15	2020-01-18	0	0	0	0	57216
16	2020-01-19	0	0	0	0	57216
17	2020-01-20	0	0	0	0	57216
18	2020-01-21	0	0	0	0	57216
19	2020-01-22	0	0	0	0	57216
20	2020-01-23	0	0	0	0	57216
21	2020-01-24	0	0	0	0	57216
22	2020-01-25	0	0	0	0	57216
23	2020-01-26	0	0	0	0	57216
24	2020-01-27	0	0	0	0	57216
25	2020-01-28	0	0	0	0	57216
26	2020-01-29	0	0	0	0	57216
27	2020-01-30	0	0	0	0	57216
28	2020-01-31	0	0	0	0	57216
29	2020-02-01	0	0	0	0	57216
30	2020-02-02	0	0	0	0	57216
31	2020-02-03	0	0	0	0	57216
32	2020-02-04	0	0	0	0	57216
33	2020-02-05	0	0	0	0	57216
34	2020-02-06	0	0	0	0	57216
35	2020-02-07	0	0	0	0	57216
36	2020-02-08	0	0	0	0	57216
37	2020-02-09	0	0	0	0	57216
38	2020-02-10	0	0	0	0	57216
39	2020-02-11	0	0	0	0	57216
40	2020-02-12	0	0	0	0	57216
41	2020-02-13	0	0	0	0	57216
42	2020-02-14	0	0	0	0	57216
43	2020-02-15	0	0	0	0	57216
44	2020-02-16	0	0	0	0	57216
45	2020-02-17	0	0	0	0	57216
46	2020-02-18	0	0	0	0	57216
47	2020-02-19	0	0	0	0	57216
48	2020-02-20	0	0	0	0	57216
49	2020-02-21	0	0	0	0	57216
50	2020-02-22	0	0	0	0	57216
51	2020-02-23	0	0	0	0	57216
52	2020-02-24	0	0	0	0	57216
53	2020-02-25	0	0	0	0	57216
54	2020-02-26	0	0	0	0	57216
55	2020-02-27	0	0	0	0	57216
56	2020-02-28	0	0	0	0	57216
57	2020-02-29	0	0	0	0	57216
58	2020-03-01	0	0	0	0	57216
59	2020-03-02	0	0	0	0	57216
60	2020-03-03	0	0	0	0	57216
61	2020-03-04	0	0	0	0	57216
62	2020-03-05	0	0	0	0	57216
63	2020-03-06	0	0	0	0	57216
64	2020-03-07	0	0	0	0	57216
65	2020-03-08	0	0	0	0	57216
66	2020-03-09	0	0	0	0	57216
67	2020-03-10	0	0	0	0	57216
68	2020-03-11	0	0	0	0	57216
69	2020-03-12	0	0	0	0	57216
70	2020-03-13	0	0	0	0	57216
71	2020-03-14	0	0	0	0	57216
72	2020-03-15	0	0	0	0	57216
73	2020-03-16	0	0	0	0	57216
74	2020-03-17	0	0	0	0	57216
75	2020-03-18	0	0	0	0	57216
76	2020-03-19	0	0	0	0	57216
77	2020-03-20	0	0	0	0	57216
78	2020-03-21	0	0	0	0	57216
79	2020-03-22	0	0	0	0	57216
80	2020-03-23	0	0	0	0	57216
81	2020-03-24	0	0	0	0	57216
82	2020-03-25	0	0	0	0	57216
83	2020-03-26	0	0	0	0	57216
84	2020-03-27	0	0	0	0	57216
85	2020-03-28	0	0	0	0	57216
86	2020-03-29	0	0	0	0	57216
87	2020-03-30	2	0	0	2	57216
88	2020-03-31	2	0	0	0	57216
89	2020-04-01	2	0	0	0	57216
90	2020-04-02	6	0	0	4	57216
91	2020-04-03	8	1	1	2	57216
92	2020-04-04	8	1	0	0	57216
93	2020-04-05	8	1	0	0	57216
94	2020-04-06	8	1	0	0	57216
95	2020-04-07	8	1	0	0	57216
96	2020-04-08	8	2	1	0	57216
97	2020-04-09	11	2	0	3	57216
98	2020-04-10	11	2	0	0	57216
99	2020-04-11	11	2	0	0	57216
100	2020-04-12	11	2	0	0	57216
101	2020-04-13	11	2	0	0	57216
102	2020-04-14	11	2	0	0	57216
103	2020-04-15	13	2	0	2	57216
104	2020-04-16	13	2	0	0	57216
105	2020-04-17	13	2	0	0	57216
106	2020-04-18	14	2	0	1	57216
107	2020-04-19	14	2	0	0	57216
108	2020-04-20	14	2	0	0	57216
109	2020-04-21	14	2	0	0	57216
110	2020-04-22	14	2	0	0	57216
111	2020-04-23	14	2	0	0	57216
112	2020-04-24	14	2	0	0	57216
113	2020-04-25	14	2	0	0	57216
114	2020-04-26	14	2	0	0	57216
115	2020-04-27	14	2	0	0	57216
116	2020-04-28	14	2	0	0	57216
117	2020-04-29	14	2	0	0	57216
118	2020-04-30	14	2	0	0	57216
119	2020-05-01	14	2	0	0	57216
120	2020-05-02	14	2	0	0	57216
121	2020-05-03	14	2	0	0	57216
122	2020-05-04	14	2	0	0	57216
123	2020-05-05	14	2	0	0	57216
124	2020-05-06	14	2	0	0	57216
125	2020-05-07	15	2	0	1	57216
126	2020-05-08	15	2	0	0	57216
127	2020-05-09	15	2	0	0	57216
128	2020-05-10	16	2	0	1	57216
129	2020-05-11	16	2	0	0	57216
130	2020-05-12	19	2	0	3	57216
131	2020-05-13	19	2	0	0	57216
132	2020-05-14	19	2	0	0	57216
133	2020-05-15	19	2	0	0	57216
134	2020-05-16	19	2	0	0	57216
135	2020-05-17	21	2	0	2	57216
136	2020-05-18	21	2	0	0	57216
137	2020-05-19	21	2	0	0	57216
138	2020-05-20	21	2	0	0	57216
139	2020-05-21	21	2	0	0	57216
140	2020-05-22	22	2	0	1	57216
141	2020-05-23	22	2	0	0	57216
142	2020-05-24	22	2	0	0	57216
143	2020-05-25	22	2	0	0	57216
144	2020-05-26	22	2	0	0	57216
145	2020-05-27	22	2	0	0	57216
146	2020-05-28	22	2	0	0	57216
147	2020-05-29	22	2	0	0	57216
148	2020-05-30	22	2	0	0	57216
149	2020-05-31	22	2	0	0	57216
150	2020-06-01	22	2	0	0	57216
151	2020-06-02	22	2	0	0	57216
152	2020-06-03	23	2	0	1	57216
153	2020-06-04	24	2	0	1	57216
154	2020-06-05	26	2	0	2	57216
155	2020-06-06	26	2	0	0	57216
156	2020-06-07	26	2	0	0	57216
157	2020-06-08	27	2	0	1	57216
158	2020-06-09	28	2	0	1	57216
159	2020-06-10	30	2	0	2	57216
160	2020-06-11	30	2	0	0	57216
161	2020-06-12	30	2	0	0	57216
162	2020-06-13	30	2	0	0	57216
163	2020-06-14	30	2	0	0	57216
164	2020-06-15	30	2	0	0	57216
165	2020-06-16	30	2	0	0	57216
166	2020-06-17	30	2	0	0	57216
167	2020-06-18	30	2	0	0	57216
168	2020-06-19	30	2	0	0	57216
169	2020-06-20	30	2	0	0	57216
170	2020-06-21	30	2	0	0	57216
171	2020-06-22	30	2	0	0	57216
172	2020-06-23	30	2	0	0	57216
173	2020-06-24	30	2	0	0	57216
174	2020-06-25	30	2	0	0	57216
175	2020-06-26	30	2	0	0	57216
176	2020-06-27	30	2	0	0	57216
177	2020-06-28	30	2	0	0	57216
178	2020-06-29	30	2	0	0	57216
179	2020-06-30	30	2	0	0	57216
180	2020-07-01	30	2	0	0	57216
181	2020-07-02	30	2	0	0	57216
182	2020-07-03	31	2	0	1	57216
183	2020-07-04	31	2	0	0	57216
184	2020-07-05	31	2	0	0	57216
185	2020-07-06	31	2	0	0	57216
186	2020-07-07	31	2	0	0	57216
187	2020-07-08	31	2	0	0	57216
188	2020-07-09	31	2	0	0	57216
189	2020-07-10	31	2	0	0	57216
190	2020-07-11	31	2	0	0	57216
191	2020-07-12	33	2	0	2	57216
192	2020-07-13	33	2	0	0	57216
193	2020-07-14	33	2	0	0	57216
194	2020-07-15	36	2	0	3	57216
195	2020-07-16	36	2	0	0	57216
196	2020-07-17	37	2	0	1	57216
197	2020-07-18	37	2	0	0	57216
198	2020-07-19	37	2	0	0	57216
199	2020-07-20	37	2	0	0	57216
200	2020-07-21	37	2	0	0	57216
201	2020-07-22	38	2	0	1	57216
202	2020-07-23	38	2	0	0	57216
203	2020-07-24	38	2	0	0	57216
204	2020-07-25	38	2	0	0	57216
205	2020-07-26	39	2	0	1	57216
206	2020-07-27	40	2	0	1	57216
207	2020-07-28	40	2	0	0	57216
208	2020-07-29	40	2	0	0	57216
209	2020-07-30	40	2	0	0	57216
210	2020-07-31	42	2	0	2	57216
211	2020-08-01	42	2	0	0	57216
212	2020-08-02	44	2	0	2	57216
213	2020-08-03	45	2	0	1	57216
214	2020-08-04	46	2	0	1	57216
215	2020-08-05	46	2	0	0	57216
216	2020-08-06	46	2	0	0	57216
217	2020-08-07	47	2	0	1	57216
218	2020-08-08	47	2	0	0	57216
219	2020-08-09	48	2	0	1	57216
220	2020-08-10	48	2	0	0	57216
221	2020-08-11	49	2	0	1	57216
222	2020-08-12	49	2	0	0	57216
223	2020-08-13	49	2	0	0	57216
224	2020-08-14	49	2	0	0	57216
225	2020-08-15	50	2	0	1	57216
226	2020-08-16	50	2	0	0	57216
227	2020-08-17	50	2	0	0	57216
228	2020-08-18	54	2	0	4	57216
229	2020-08-19	54	2	0	0	57216
230	2020-08-20	54	2	0	0	57216
231	2020-08-21	54	2	0	0	57216
232	2020-08-22	54	2	0	0	57216
233	2020-08-23	54	2	0	0	57216
234	2020-08-24	54	2	0	0	57216
235	2020-08-25	54	2	0	0	57216
236	2020-08-26	54	2	0	0	57216
237	2020-08-27	54	2	0	0	57216
238	2020-08-28	54	2	0	0	57216
239	2020-08-29	54	2	0	0	57216
240	2020-08-30	56	2	0	2	57216
241	2020-08-31	56	2	0	0	57216
242	2020-09-01	56	2	0	0	57216
243	2020-09-02	57	2	0	1	57216
244	2020-09-03	57	2	0	0	57216
245	2020-09-04	57	2	0	0	57216
246	2020-09-05	57	2	0	0	57216
247	2020-09-06	58	2	0	1	57216
248	2020-09-07	58	2	0	0	57216
249	2020-09-08	59	2	0	1	57216
250	2020-09-09	59	2	0	0	57216
251	2020-09-10	59	2	0	0	57216
252	2020-09-11	59	2	0	0	57216
253	2020-09-12	59	2	0	0	57216
254	2020-09-13	60	2	0	1	57216
255	2020-09-14	60	2	0	0	57216
256	2020-09-15	61	2	0	1	57216
257	2020-09-16	61	2	0	0	57216
258	2020-09-17	61	2	0	0	57216
259	2020-09-18	62	2	0	1	57216
260	2020-09-19	62	2	0	0	57216
261	2020-09-20	68	2	0	6	57216
262	2020-09-21	68	2	0	0	57216
263	2020-09-22	69	2	0	1	57216
264	2020-09-23	69	2	0	0	57216
265	2020-09-24	69	2	0	0	57216
266	2020-09-25	69	2	0	0	57216
267	2020-09-26	69	2	0	0	57216
268	2020-09-27	70	2	0	1	57216
269	2020-09-28	70	2	0	0	57216
270	2020-09-29	70	2	0	0	57216
271	2020-09-30	70	2	0	0	57216
272	2020-10-01	70	2	0	0	57216
273	2020-10-02	73	2	0	3	57216
274	2020-10-03	73	2	0	0	57216
275	2020-10-04	73	2	0	0	57216
276	2020-10-05	73	2	0	0	57216
277	2020-10-06	75	2	0	2	57216
278	2020-10-07	75	2	0	0	57216
279	2020-10-08	75	2	0	0	57216
280	2020-10-09	75	2	0	0	57216
281	2020-10-10	75	2	0	0	57216
282	2020-10-11	77	2	0	2	57216
283	2020-10-12	77	2	0	0	57216
284	2020-10-13	77	2	0	0	57216
285	2020-10-14	77	2	0	0	57216
286	2020-10-15	77	2	0	0	57216
287	2020-10-16	80	2	0	3	57216
288	2020-10-17	80	2	0	0	57216
289	2020-10-18	86	2	0	6	57216
290	2020-10-19	86	2	0	0	57216
291	2020-10-20	86	2	0	0	57216
292	2020-10-21	88	2	0	2	57216
293	2020-10-22	88	2	0	0	57216
294	2020-10-23	88	2	0	0	57216
295	2020-10-24	88	2	0	0	57216
296	2020-10-25	88	2	0	0	57216
297	2020-10-26	88	2	0	0	57216
298	2020-10-27	92	2	0	4	57216
299	2020-10-28	92	2	0	0	57216
300	2020-10-29	92	2	0	0	57216
301	2020-10-30	92	2	0	0	57216
302	2020-10-31	92	2	0	0	57216
303	2020-11-01	96	2	0	4	57216
304	2020-11-02	96	2	0	0	57216
305	2020-11-03	96	2	0	0	57216
306	2020-11-04	96	2	0	0	57216
307	2020-11-05	96	2	0	0	57216
308	2020-11-06	98	2	0	2	57216
309	2020-11-07	98	2	0	0	57216
310	2020-11-08	98	2	0	0	57216
311	2020-11-09	98	2	0	0	57216
312	2020-11-10	100	2	0	2	57216
313	2020-11-11	100	2	0	0	57216
314	2020-11-12	100	2	0	0	57216
315	2020-11-13	100	2	0	0	57216
316	2020-11-14	100	2	0	0	57216
317	2020-11-15	102	2	0	2	57216
318	2020-11-16	102	2	0	0	57216
319	2020-11-17	103	2	0	1	57216
320	2020-11-18	103	2	0	0	57216
321	2020-11-19	103	2	0	0	57216
322	2020-11-20	103	2	0	0	57216
323	2020-11-21	103	2	0	0	57216
324	2020-11-22	104	2	0	1	57216
325	2020-11-23	104	2	0	0	57216
326	2020-11-24	104	2	0	0	57216
327	2020-11-25	104	2	0	0	57216
328	2020-11-26	104	2	0	0	57216
329	2020-11-27	104	2	0	0	57216
330	2020-11-28	104	2	0	0	57216
331	2020-11-29	105	2	0	1	57216
332	2020-11-30	105	2	0	0	57216
333	2020-12-01	106	2	0	1	57216
334	2020-12-02	106	2	0	0	57216
335	2020-12-03	106	2	0	0	57216
336	2020-12-04	106	2	0	0	57216
337	2020-12-05	106	2	0	0	57216
338	2020-12-06	109	2	0	3	57216
339	2020-12-07	109	2	0	0	57216
340	2020-12-08	111	2	0	2	57216
341	2020-12-09	113	2	0	2	57216
342	2020-12-10	113	2	0	0	57216
343	2020-12-11	113	2	0	0	57216
344	2020-12-12	113	2	0	0	57216
345	2020-12-13	113	2	0	0	57216
346	2020-12-14	113	2	0	0	57216
347	2020-12-15	113	2	0	0	57216
348	2020-12-16	113	2	0	0	57216
349	2020-12-17	113	2	0	0	57216
350	2020-12-18	115	2	0	2	57216
351	2020-12-19	115	2	0	0	57216
352	2020-12-20	116	2	0	1	57216
353	2020-12-21	116	2	0	0	57216
354	2020-12-22	116	2	0	0	57216
355	2020-12-23	118	2	0	2	57216
356	2020-12-24	118	2	0	0	57216
357	2020-12-25	122	2	0	4	57216
358	2020-12-26	122	2	0	0	57216
359	2020-12-27	122	2	0	0	57216
360	2020-12-28	122	2	0	0	57216
361	2020-12-29	122	2	0	0	57216
362	2020-12-30	122	2	0	0	57216
363	2020-12-31	122	2	0	0	57216
364	2021-01-01	122	2	0	0	57216
365	2021-01-02	122	2	0	0	57216
366	2021-01-03	122	2	0	0	57216
367	2021-01-04	124	2	0	2	57216
368	2021-01-05	125	2	0	1	57216
369	2021-01-06	125	2	0	0	57216
370	2021-01-07	125	2	0	0	57216
371	2021-01-08	125	2	0	0	57216
372	2021-01-09	125	2	0	0	57216
373	2021-01-10	125	2	0	0	57216
374	2021-01-11	125	2	0	0	57216
375	2021-01-12	128	2	0	3	57216
376	2021-01-13	128	2	0	0	57216
377	2021-01-14	128	2	0	0	57216
378	2021-01-15	128	2	0	0	57216
379	2021-01-16	128	2	0	0	57216
380	2021-01-17	128	2	0	0	57216
381	2021-01-18	129	2	0	1	57216
382	2021-01-19	129	2	0	0	57216
383	2021-01-20	129	2	0	0	57216
384	2021-01-21	129	2	0	0	57216
385	2021-01-22	129	2	0	0	57216
386	2021-01-23	129	2	0	0	57216
387	2021-01-24	132	2	0	3	57216
388	2021-01-25	132	2	0	0	57216
389	2021-01-26	132	2	0	0	57216
390	2021-01-27	132	2	0	0	57216
391	2021-01-28	132	2	0	0	57216
392	2021-01-29	132	2	0	0	57216
393	2021-01-30	132	2	0	0	57216
394	2021-01-31	132	2	0	0	57216
395	2021-02-01	132	2	0	0	57216
396	2021-02-02	133	2	0	1	57216
397	2021-02-03	133	2	0	0	57216
398	2021-02-04	133	2	0	0	57216
399	2021-02-05	133	2	0	0	57216
400	2021-02-06	133	2	0	0	57216
401	2021-02-07	133	2	0	0	57216
402	2021-02-08	133	2	0	0	57216
403	2021-02-09	133	2	0	0	57216
404	2021-02-10	133	2	0	0	57216
405	2021-02-11	133	2	0	0	57216
406	2021-02-12	134	2	0	1	57216
407	2021-02-13	134	2	0	0	57216
408	2021-02-14	134	2	0	0	57216
409	2021-02-15	134	2	0	0	57216
410	2021-02-16	134	2	0	0	57216
411	2021-02-17	135	2	0	1	57216
412	2021-02-18	135	2	0	0	57216
413	2021-02-19	135	2	0	0	57216
414	2021-02-20	135	2	0	0	57216
415	2021-02-21	143	2	0	8	57216
416	2021-02-22	143	2	0	0	57216
417	2021-02-23	143	2	0	0	57216
418	2021-02-24	143	2	0	0	57216
419	2021-02-25	143	2	0	0	57216
420	2021-02-26	143	2	0	0	57216
421	2021-02-27	143	2	0	0	57216
422	2021-02-28	143	2	0	0	57216
423	2021-03-01	143	2	0	0	57216
424	2021-03-02	143	2	0	0	57216
425	2021-03-03	144	2	0	1	57216
426	2021-03-04	144	2	0	0	57216
427	2021-03-05	144	2	0	0	57216
428	2021-03-06	144	2	0	0	57216
429	2021-03-07	145	2	0	1	57216
430	2021-03-08	145	2	0	0	57216
431	2021-03-09	146	2	0	1	57216
432	2021-03-10	146	2	0	0	57216
433	2021-03-11	146	2	0	0	57216
434	2021-03-12	146	2	0	0	57216
435	2021-03-13	147	2	0	1	57216
436	2021-03-14	150	2	0	3	57216
437	2021-03-15	154	2	0	4	57216
438	2021-03-16	156	2	0	2	57216
439	2021-03-17	156	2	0	0	57216
440	2021-03-18	157	2	0	1	57216
441	2021-03-19	157	2	0	0	57216
442	2021-03-20	157	2	0	0	57216
443	2021-03-21	157	2	0	0	57216
444	2021-03-22	157	2	0	0	57216
445	2021-03-23	158	2	0	1	57216
446	2021-03-24	158	2	0	0	57216
447	2021-03-25	159	2	0	1	57216
448	2021-03-26	159	2	0	0	57216
449	2021-03-27	159	2	0	0	57216
450	2021-03-28	159	2	0	0	57216
451	2021-03-29	159	2	0	0	57216
452	2021-03-30	159	2	0	0	57216
453	2021-03-31	159	2	0	0	57216
454	2021-04-01	159	2	0	0	57216
455	2021-04-02	159	2	0	0	57216
456	2021-04-03	159	2	0	0	57216
457	2021-04-04	159	2	0	0	57216
458	2021-04-05	159	2	0	0	57216
459	2021-04-06	159	2	0	0	57216
460	2021-04-07	160	2	0	1	57216
461	2021-04-08	160	2	0	0	57216
462	2021-04-09	160	2	0	0	57216
463	2021-04-10	160	2	0	0	57216
464	2021-04-11	160	2	0	0	57216
465	2021-04-12	160	2	0	0	57216
466	2021-04-13	160	2	0	0	57216
467	2021-04-14	160	2	0	0	57216
468	2021-04-15	161	2	0	1	57216
469	2021-04-16	162	2	0	1	57216
470	2021-04-17	162	2	0	0	57216
471	2021-04-18	162	2	0	0	57216
472	2021-04-19	162	2	0	0	57216
473	2021-04-20	162	2	0	0	57216
474	2021-04-21	162	2	0	0	57216
475	2021-04-22	162	2	0	0	57216
476	2021-04-23	164	2	0	2	57216
477	2021-04-24	164	2	0	0	57216
478	2021-04-25	164	2	0	0	57216
479	2021-04-26	164	2	0	0	57216
480	2021-04-27	164	2	0	0	57216
481	2021-04-28	164	2	0	0	57216
482	2021-04-29	164	2	0	0	57216
483	2021-04-30	164	2	0	0	57216
484	2021-05-01	168	2	0	4	57216
485	2021-05-02	168	2	0	0	57216
486	2021-05-03	168	2	0	0	57216
487	2021-05-04	168	2	0	0	57216
488	2021-05-05	168	2	0	0	57216
489	2021-05-06	168	2	0	0	57216
490	2021-05-07	168	2	0	0	57216
491	2021-05-08	169	2	0	1	57216
492	2021-05-09	169	2	0	0	57216
493	2021-05-10	170	2	0	1	57216
494	2021-05-11	170	2	0	0	57216
495	2021-05-12	170	2	0	0	57216
496	2021-05-13	170	2	0	0	57216
497	2021-05-14	170	2	0	0	57216
498	2021-05-15	172	2	0	2	57216
499	2021-05-16	173	2	0	1	57216
500	2021-05-17	173	2	0	0	57216
501	2021-05-18	173	2	0	0	57216
502	2021-05-19	174	2	0	1	57216
503	2021-05-20	175	2	0	1	57216
504	2021-05-21	176	2	0	1	57216
505	2021-05-22	181	2	0	5	57216
506	2021-05-23	181	2	0	0	57216
507	2021-05-24	181	2	0	0	57216
508	2021-05-25	181	2	0	0	57216
509	2021-05-26	181	2	0	0	57216
510	2021-05-27	181	2	0	0	57216
511	2021-05-28	183	2	0	2	57216
512	2021-05-29	183	2	0	0	57216
513	2021-05-30	183	2	0	0	57216
514	2021-05-31	183	2	0	0	57216
515	2021-06-01	183	2	0	0	57216
516	2021-06-02	183	2	0	0	57216
517	2021-06-03	183	2	0	0	57216
518	2021-06-04	183	2	0	0	57216
519	2021-06-05	183	2	0	0	57216
520	2021-06-06	183	2	0	0	57216
521	2021-06-07	183	2	0	0	57216
522	2021-06-08	183	2	0	0	57216
523	2021-06-09	183	2	0	0	57216
524	2021-06-10	183	2	0	0	57216
525	2021-06-11	183	2	0	0	57216
526	2021-06-12	183	2	0	0	57216
527	2021-06-13	183	2	0	0	57216
528	2021-06-14	183	2	0	0	57216
529	2021-06-15	183	2	0	0	57216
530	2021-06-16	183	2	0	0	57216
531	2021-06-17	183	2	0	0	57216
532	2021-06-18	183	2	0	0	57216
533	2021-06-19	183	2	0	0	57216
534	2021-06-20	183	2	0	0	57216
535	2021-06-21	183	2	0	0	57216
536	2021-06-22	183	2	0	0	57216
537	2021-06-23	183	2	0	0	57216
538	2021-06-24	183	2	0	0	57216
539	2021-06-25	183	2	0	0	57216
540	2021-06-26	183	2	0	0	57216
541	2021-06-27	183	2	0	0	57216
542	2021-06-28	183	2	0	0	57216
543	2021-06-29	183	2	0	0	57216
544	2021-06-30	183	2	0	0	57216
545	2021-07-01	183	2	0	0	57216
546	2021-07-02	183	2	0	0	57216
547	2021-07-03	183	2	0	0	57216
548	2021-07-04	183	2	0	0	57216
549	2021-07-05	183	2	0	0	57216
550	2021-07-06	184	2	0	1	57216
551	2021-07-07	184	2	0	0	57216
552	2021-07-08	184	2	0	0	57216
553	2021-07-09	185	2	0	1	57216
554	2021-07-10	185	2	0	0	57216
555	2021-07-11	185	2	0	0	57216
556	2021-07-12	185	2	0	0	57216
557	2021-07-13	185	2	0	0	57216
558	2021-07-14	187	2	0	2	57216
559	2021-07-15	187	2	0	0	57216
560	2021-07-16	187	2	0	0	57216
561	2021-07-17	187	2	0	0	57216
562	2021-07-18	187	2	0	0	57216
563	2021-07-19	187	2	0	0	57216
564	2021-07-20	188	2	0	1	57216
565	2021-07-21	188	2	0	0	57216
566	2021-07-22	188	2	0	0	57216
567	2021-07-23	188	2	0	0	57216
568	2021-07-24	188	2	0	0	57216
569	2021-07-25	188	2	0	0	57216
570	2021-07-26	190	2	0	2	57216
571	2021-07-27	190	2	0	0	57216
572	2021-07-28	190	2	0	0	57216
573	2021-07-29	190	2	0	0	57216
574	2021-07-30	190	2	0	0	57216
575	2021-07-31	190	2	0	0	57216
576	2021-08-01	190	2	0	0	57216
577	2021-08-02	196	2	0	6	57216
578	2021-08-03	198	2	0	2	57216
579	2021-08-04	198	2	0	0	57216
580	2021-08-05	198	2	0	0	57216
581	2021-08-06	198	2	0	0	57216
582	2021-08-07	206	2	0	8	57216
583	2021-08-08	206	2	0	0	57216
584	2021-08-09	206	2	0	0	57216
585	2021-08-10	210	2	0	4	57216
586	2021-08-11	210	2	0	0	57216
587	2021-08-12	211	2	0	1	57216
588	2021-08-13	211	2	0	0	57216
589	2021-08-14	214	2	0	3	57216
590	2021-08-15	214	2	0	0	57216
591	2021-08-16	214	2	0	0	57216
592	2021-08-17	219	2	0	5	57216
593	2021-08-18	220	2	0	1	57216
594	2021-08-19	221	2	0	1	57216
595	2021-08-20	221	2	0	0	57216
596	2021-08-21	224	2	0	3	57216
597	2021-08-22	224	2	0	0	57216
598	2021-08-23	224	2	0	0	57216
599	2021-08-24	226	2	0	2	57216
600	2021-08-25	229	2	0	3	57216
601	2021-08-26	232	2	0	3	57216
602	2021-08-27	232	2	0	0	57216
603	2021-08-28	234	2	0	2	57216
604	2021-08-29	236	2	0	2	57216
605	2021-08-30	241	2	0	5	57216
606	2021-08-31	242	2	0	1	57216
607	2021-09-01	243	2	0	1	57216
608	2021-09-02	243	2	0	0	57216
609	2021-09-03	243	2	0	0	57216
610	2021-09-04	243	2	0	0	57216
611	2021-09-05	248	2	0	5	57216
612	2021-09-06	248	2	0	0	57216
613	2021-09-07	248	2	0	0	57216
614	2021-09-08	248	2	0	0	57216
615	2021-09-09	249	2	0	1	57216
616	2021-09-10	249	2	0	0	57216
617	2021-09-11	250	2	0	1	57216
618	2021-09-12	251	2	0	1	57216
619	2021-09-13	251	2	0	0	57216
620	2021-09-14	256	2	0	5	57216
621	2021-09-15	256	2	0	0	57216
622	2021-09-16	258	2	0	2	57216
623	2021-09-17	258	2	0	0	57216
624	2021-09-18	258	2	0	0	57216
625	2021-09-19	263	2	0	5	57216
626	2021-09-20	263	2	0	0	57216
627	2021-09-21	263	2	0	0	57216
628	2021-09-22	265	2	0	2	57216
629	2021-09-23	265	2	0	0	57216
630	2021-09-24	265	2	0	0	57216
631	2021-09-25	266	2	0	1	57216
632	2021-09-26	266	2	0	0	57216
633	2021-09-27	266	2	0	0	57216
634	2021-09-28	267	2	0	1	57216
635	2021-09-29	268	2	0	1	57216
636	2021-09-30	269	2	0	1	57216
637	2021-10-01	269	2	0	0	57216
638	2021-10-02	270	2	0	1	57216
639	2021-10-03	272	2	0	2	57216
640	2021-10-04	272	2	0	0	57216

## Sheet: Democratic People's Republic of
Unnamed: 0	date	cumulative_cases	Cumulative_deaths	New_deaths	new_cases	population
0	2020-01-03	0	0	0	0	25666161
1	2020-01-04	0	0	0	0	25666161
2	2020-01-05	0	0	0	0	25666161
3	2020-01-06	0	0	0	0	25666161
4	2020-01-07	0	0	0	0	25666161
5	2020-01-08	0	0	0	0	25666161
6	2020-01-09	0	0	0	0	25666161
7	2020-01-10	0	0	0	0	25666161
8	2020-01-11	0	0	0	0	25666161
9	2020-01-12	0	0	0	0	25666161
10	2020-01-13	0	0	0	0	25666161
11	2020-01-14	0	0	0	0	25666161
12	2020-01-15	0	0	0	0	25666161
13	2020-01-16	0	0	0	0	25666161
14	2020-01-17	0	0	0	0	25666161
15	2020-01-18	0	0	0	0	25666161
16	2020-01-19	0	0	0	0	25666161
17	2020-01-20	0	0	0	0	25666161
18	2020-01-21	0	0	0	0	25666161
19	2020-01-22	0	0	0	0	25666161
20	2020-01-23	0	0	0	0	25666161
21	2020-01-24	0	0	0	0	25666161
22	2020-01-25	0	0	0	0	25666161
23	2020-01-26	0	0	0	0	25666161
24	2020-01-27	0	0	0	0	25666161
25	2020-01-28	0	0	0	0	25666161
26	2020-01-29	0	0	0	0	25666161
27	2020-01-30	0	0	0	0	25666161
28	2020-01-31	0	0	0	0	25666161
29	2020-02-01	0	0	0	0	25666161
30	2020-02-02	0	0	0	0	25666161
31	2020-02-03	0	0	0	0	25666161
32	2020-02-04	0	0	0	0	25666161
33	2020-02-05	0	0	0	0	25666161
34	2020-02-06	0	0	0	0	25666161
35	2020-02-07	0	0	0	0	25666161
36	2020-02-08	0	0	0	0	25666161
37	2020-02-09	0	0	0	0	25666161
38	2020-02-10	0	0	0	0	25666161
39	2020-02-11	0	0	0	0	25666161
40	2020-02-12	0	0	0	0	25666161
41	2020-02-13	0	0	0	0	25666161
42	2020-02-14	0	0	0	0	25666161
43	2020-02-15	0	0	0	0	25666161
44	2020-02-16	0	0	0	0	25666161
45	2020-02-17	0	0	0	0	25666161
46	2020-02-18	0	0	0	0	25666161
47	2020-02-19	0	0	0	0	25666161
48	2020-02-20	0	0	0	0	25666161
49	2020-02-21	0	0	0	0	25666161
50	2020-02-22	0	0	0	0	25666161
51	2020-02-23	0	0	0	0	25666161
52	2020-02-24	0	0	0	0	25666161
53	2020-02-25	0	0	0	0	25666161
54	2020-02-26	0	0	0	0	25666161
55	2020-02-27	0	0	0	0	25666161
56	2020-02-28	0	0	0	0	25666161
57	2020-02-29	0	0	0	0	25666161
58	2020-03-01	0	0	0	0	25666161
59	2020-03-02	0	0	0	0	25666161
60	2020-03-03	0	0	0	0	25666161
61	2020-03-04	0	0	0	0	25666161
62	2020-03-05	0	0	0	0	25666161
63	2020-03-06	0	0	0	0	25666161
64	2020-03-07	0	0	0	0	25666161
65	2020-03-08	0	0	0	0	25666161
66	2020-03-09	0	0	0	0	25666161
67	2020-03-10	0	0	0	0	25666161
68	2020-03-11	0	0	0	0	25666161
69	2020-03-12	0	0	0	0	25666161
70	2020-03-13	0	0	0	0	25666161
71	2020-03-14	0	0	0	0	25666161
72	2020-03-15	0	0	0	0	25666161
73	2020-03-16	0	0	0	0	25666161
74	2020-03-17	0	0	0	0	25666161
75	2020-03-18	0	0	0	0	25666161
76	2020-03-19	0	0	0	0	25666161
77	2020-03-20	0	0	0	0	25666161
78	2020-03-21	0	0	0	0	25666161
79	2020-03-22	0	0	0	0	25666161
80	2020-03-23	0	0	0	0	25666161
81	2020-03-24	0	0	0	0	25666161
82	2020-03-25	0	0	0	0	25666161
83	2020-03-26	0	0	0	0	25666161
84	2020-03-27	0	0	0	0	25666161
85	2020-03-28	0	0	0	0	25666161
86	2020-03-29	0	0	0	0	25666161
87	2020-03-30	0	0	0	0	25666161
88	2020-03-31	0	0	0	0	25666161
89	2020-04-01	0	0	0	0	25666161
90	2020-04-02	0	0	0	0	25666161
91	2020-04-03	0	0	0	0	25666161
92	2020-04-04	0	0	0	0	25666161
93	2020-04-05	0	0	0	0	25666161
94	2020-04-06	0	0	0	0	25666161
95	2020-04-07	0	0	0	0	25666161
96	2020-04-08	0	0	0	0	25666161
97	2020-04-09	0	0	0	0	25666161
98	2020-04-10	0	0	0	0	25666161
99	2020-04-11	0	0	0	0	25666161
100	2020-04-12	0	0	0	0	25666161
101	2020-04-13	0	0	0	0	25666161
102	2020-04-14	0	0	0	0	25666161
103	2020-04-15	0	0	0	0	25666161
104	2020-04-16	0	0	0	0	25666161
105	2020-04-17	0	0	0	0	25666161
106	2020-04-18	0	0	0	0	25666161
107	2020-04-19	0	0	0	0	25666161
108	2020-04-20	0	0	0	0	25666161
109	2020-04-21	0	0	0	0	25666161
110	2020-04-22	0	0	0	0	25666161
111	2020-04-23	0	0	0	0	25666161
112	2020-04-24	0	0	0	0	25666161
113	2020-04-25	0	0	0	0	25666161
114	2020-04-26	0	0	0	0	25666161
115	2020-04-27	0	0	0	0	25666161
116	2020-04-28	0	0	0	0	25666161
117	2020-04-29	0	0	0	0	25666161
118	2020-04-30	0	0	0	0	25666161
119	2020-05-01	0	0	0	0	25666161
120	2020-05-02	0	0	0	0	25666161
121	2020-05-03	0	0	0	0	25666161
122	2020-05-04	0	0	0	0	25666161
123	2020-05-05	0	0	0	0	25666161
124	2020-05-06	0	0	0	0	25666161
125	2020-05-07	0	0	0	0	25666161
126	2020-05-08	0	0	0	0	25666161
127	2020-05-09	0	0	0	0	25666161
128	2020-05-10	0	0	0	0	25666161
129	2020-05-11	0	0	0	0	25666161
130	2020-05-12	0	0	0	0	25666161
131	2020-05-13	0	0	0	0	25666161
132	2020-05-14	0	0	0	0	25666161
133	2020-05-15	0	0	0	0	25666161
134	2020-05-16	0	0	0	0	25666161
135	2020-05-17	0	0	0	0	25666161
136	2020-05-18	0	0	0	0	25666161
137	2020-05-19	0	0	0	0	25666161
138	2020-05-20	0	0	0	0	25666161
139	2020-05-21	0	0	0	0	25666161
140	2020-05-22	0	0	0	0	25666161
141	2020-05-23	0	0	0	0	25666161
142	2020-05-24	0	0	0	0	25666161
143	2020-05-25	0	0	0	0	25666161
144	2020-05-26	0	0	0	0	25666161
145	2020-05-27	0	0	0	0	25666161
146	2020-05-28	0	0	0	0	25666161
147	2020-05-29	0	0	0	0	25666161
148	2020-05-30	0	0	0	0	25666161
149	2020-05-31	0	0	0	0	25666161
150	2020-06-01	0	0	0	0	25666161
151	2020-06-02	0	0	0	0	25666161
152	2020-06-03	0	0	0	0	25666161
153	2020-06-04	0	0	0	0	25666161
154	2020-06-05	0	0	0	0	25666161
155	2020-06-06	0	0	0	0	25666161
156	2020-06-07	0	0	0	0	25666161
157	2020-06-08	0	0	0	0	25666161
158	2020-06-09	0	0	0	0	25666161
159	2020-06-10	0	0	0	0	25666161
160	2020-06-11	0	0	0	0	25666161
161	2020-06-12	0	0	0	0	25666161
162	2020-06-13	0	0	0	0	25666161
163	2020-06-14	0	0	0	0	25666161
164	2020-06-15	0	0	0	0	25666161
165	2020-06-16	0	0	0	0	25666161
166	2020-06-17	0	0	0	0	25666161
167	2020-06-18	0	0	0	0	25666161
168	2020-06-19	0	0	0	0	25666161
169	2020-06-20	0	0	0	0	25666161
170	2020-06-21	0	0	0	0	25666161
171	2020-06-22	0	0	0	0	25666161
172	2020-06-23	0	0	0	0	25666161
173	2020-06-24	0	0	0	0	25666161
174	2020-06-25	0	0	0	0	25666161
175	2020-06-26	0	0	0	0	25666161
176	2020-06-27	0	0	0	0	25666161
177	2020-06-28	0	0	0	0	25666161
178	2020-06-29	0	0	0	0	25666161
179	2020-06-30	0	0	0	0	25666161
180	2020-07-01	0	0	0	0	25666161
181	2020-07-02	0	0	0	0	25666161
182	2020-07-03	0	0	0	0	25666161
183	2020-07-04	0	0	0	0	25666161
184	2020-07-05	0	0	0	0	25666161
185	2020-07-06	0	0	0	0	25666161
186	2020-07-07	0	0	0	0	25666161
187	2020-07-08	0	0	0	0	25666161
188	2020-07-09	0	0	0	0	25666161
189	2020-07-10	0	0	0	0	25666161
190	2020-07-11	0	0	0	0	25666161
191	2020-07-12	0	0	0	0	25666161
192	2020-07-13	0	0	0	0	25666161
193	2020-07-14	0	0	0	0	25666161
194	2020-07-15	0	0	0	0	25666161
195	2020-07-16	0	0	0	0	25666161
196	2020-07-17	0	0	0	0	25666161
197	2020-07-18	0	0	0	0	25666161
198	2020-07-19	0	0	0	0	25666161
199	2020-07-20	0	0	0	0	25666161
200	2020-07-21	0	0	0	0	25666161
201	2020-07-22	0	0	0	0	25666161
202	2020-07-23	0	0	0	0	25666161
203	2020-07-24	0	0	0	0	25666161
204	2020-07-25	0	0	0	0	25666161
205	2020-07-26	0	0	0	0	25666161
206	2020-07-27	0	0	0	0	25666161
207	2020-07-28	0	0	0	0	25666161
208	2020-07-29	0	0	0	0	25666161
209	2020-07-30	0	0	0	0	25666161
210	2020-07-31	0	0	0	0	25666161
211	2020-08-01	0	0	0	0	25666161
212	2020-08-02	0	0	0	0	25666161
213	2020-08-03	0	0	0	0	25666161
214	2020-08-04	0	0	0	0	25666161
215	2020-08-05	0	0	0	0	25666161
216	2020-08-06	0	0	0	0	25666161
217	2020-08-07	0	0	0	0	25666161
218	2020-08-08	0	0	0	0	25666161
219	2020-08-09	0	0	0	0	25666161
220	2020-08-10	0	0	0	0	25666161
221	2020-08-11	0	0	0	0	25666161
222	2020-08-12	0	0	0	0	25666161
223	2020-08-13	0	0	0	0	25666161
224	2020-08-14	0	0	0	0	25666161
225	2020-08-15	0	0	0	0	25666161
226	2020-08-16	0	0	0	0	25666161
227	2020-08-17	0	0	0	0	25666161
228	2020-08-18	0	0	0	0	25666161
229	2020-08-19	0	0	0	0	25666161
230	2020-08-20	0	0	0	0	25666161
231	2020-08-21	0	0	0	0	25666161
232	2020-08-22	0	0	0	0	25666161
233	2020-08-23	0	0	0	0	25666161
234	2020-08-24	0	0	0	0	25666161
235	2020-08-25	0	0	0	0	25666161
236	2020-08-26	0	0	0	0	25666161
237	2020-08-27	0	0	0	0	25666161
238	2020-08-28	0	0	0	0	25666161
239	2020-08-29	0	0	0	0	25666161
240	2020-08-30	0	0	0	0	25666161
241	2020-08-31	0	0	0	0	25666161
242	2020-09-01	0	0	0	0	25666161
243	2020-09-02	0	0	0	0	25666161
244	2020-09-03	0	0	0	0	25666161
245	2020-09-04	0	0	0	0	25666161
246	2020-09-05	0	0	0	0	25666161
247	2020-09-06	0	0	0	0	25666161
248	2020-09-07	0	0	0	0	25666161
249	2020-09-08	0	0	0	0	25666161
250	2020-09-09	0	0	0	0	25666161
251	2020-09-10	0	0	0	0	25666161
252	2020-09-11	0	0	0	0	25666161
253	2020-09-12	0	0	0	0	25666161
254	2020-09-13	0	0	0	0	25666161
255	2020-09-14	0	0	0	0	25666161
256	2020-09-15	0	0	0	0	25666161
257	2020-09-16	0	0	0	0	25666161
258	2020-09-17	0	0	0	0	25666161
259	2020-09-18	0	0	0	0	25666161
260	2020-09-19	0	0	0	0	25666161
261	2020-09-20	0	0	0	0	25666161
262	2020-09-21	0	0	0	0	25666161
263	2020-09-22	0	0	0	0	25666161
264	2020-09-23	0	0	0	0	25666161
265	2020-09-24	0	0	0	0	25666161
266	2020-09-25	0	0	0	0	25666161
267	2020-09-26	0	0	0	0	25666161
268	2020-09-27	0	0	0	0	25666161
269	2020-09-28	0	0	0	0	25666161
270	2020-09-29	0	0	0	0	25666161
271	2020-09-30	0	0	0	0	25666161
272	2020-10-01	0	0	0	0	25666161
273	2020-10-02	0	0	0	0	25666161
274	2020-10-03	0	0	0	0	25666161
275	2020-10-04	0	0	0	0	25666161
276	2020-10-05	0	0	0	0	25666161
277	2020-10-06	0	0	0	0	25666161
278	2020-10-07	0	0	0	0	25666161
279	2020-10-08	0	0	0	0	25666161
280	2020-10-09	0	0	0	0	25666161
281	2020-10-10	0	0	0	0	25666161
282	2020-10-11	0	0	0	0	25666161
283	2020-10-12	0	0	0	0	25666161
284	2020-10-13	0	0	0	0	25666161
285	2020-10-14	0	0	0	0	25666161
286	2020-10-15	0	0	0	0	25666161
287	2020-10-16	0	0	0	0	25666161
288	2020-10-17	0	0	0	0	25666161
289	2020-10-18	0	0	0	0	25666161
290	2020-10-19	0	0	0	0	25666161
291	2020-10-20	0	0	0	0	25666161
292	2020-10-21	0	0	0	0	25666161
293	2020-10-22	0	0	0	0	25666161
294	2020-10-23	0	0	0	0	25666161
295	2020-10-24	0	0	0	0	25666161
296	2020-10-25	0	0	0	0	25666161
297	2020-10-26	0	0	0	0	25666161
298	2020-10-27	0	0	0	0	25666161
299	2020-10-28	0	0	0	0	25666161
300	2020-10-29	0	0	0	0	25666161
301	2020-10-30	0	0	0	0	25666161
302	2020-10-31	0	0	0	0	25666161
303	2020-11-01	0	0	0	0	25666161
304	2020-11-02	0	0	0	0	25666161
305	2020-11-03	0	0	0	0	25666161
306	2020-11-04	0	0	0	0	25666161
307	2020-11-05	0	0	0	0	25666161
308	2020-11-06	0	0	0	0	25666161
309	2020-11-07	0	0	0	0	25666161
310	2020-11-08	0	0	0	0	25666161
311	2020-11-09	0	0	0	0	25666161
312	2020-11-10	0	0	0	0	25666161
313	2020-11-11	0	0	0	0	25666161
314	2020-11-12	0	0	0	0	25666161
315	2020-11-13	0	0	0	0	25666161
316	2020-11-14	0	0	0	0	25666161
317	2020-11-15	0	0	0	0	25666161
318	2020-11-16	0	0	0	0	25666161
319	2020-11-17	0	0	0	0	25666161
320	2020-11-18	0	0	0	0	25666161
321	2020-11-19	0	0	0	0	25666161
322	2020-11-20	0	0	0	0	25666161
323	2020-11-21	0	0	0	0	25666161
324	2020-11-22	0	0	0	0	25666161
325	2020-11-23	0	0	0	0	25666161
326	2020-11-24	0	0	0	0	25666161
327	2020-11-25	0	0	0	0	25666161
328	2020-11-26	0	0	0	0	25666161
329	2020-11-27	0	0	0	0	25666161
330	2020-11-28	0	0	0	0	25666161
331	2020-11-29	0	0	0	0	25666161
332	2020-11-30	0	0	0	0	25666161
333	2020-12-01	0	0	0	0	25666161
334	2020-12-02	0	0	0	0	25666161
335	2020-12-03	0	0	0	0	25666161
336	2020-12-04	0	0	0	0	25666161
337	2020-12-05	0	0	0	0	25666161
338	2020-12-06	0	0	0	0	25666161
339	2020-12-07	0	0	0	0	25666161
340	2020-12-08	0	0	0	0	25666161
341	2020-12-09	0	0	0	0	25666161
342	2020-12-10	0	0	0	0	25666161
343	2020-12-11	0	0	0	0	25666161
344	2020-12-12	0	0	0	0	25666161
345	2020-12-13	0	0	0	0	25666161
346	2020-12-14	0	0	0	0	25666161
347	2020-12-15	0	0	0	0	25666161
348	2020-12-16	0	0	0	0	25666161
349	2020-12-17	0	0	0	0	25666161
350	2020-12-18	0	0	0	0	25666161
351	2020-12-19	0	0	0	0	25666161
352	2020-12-20	0	0	0	0	25666161
353	2020-12-21	0	0	0	0	25666161
354	2020-12-22	0	0	0	0	25666161
355	2020-12-23	0	0	0	0	25666161
356	2020-12-24	0	0	0	0	25666161
357	2020-12-25	0	0	0	0	25666161
358	2020-12-26	0	0	0	0	25666161
359	2020-12-27	0	0	0	0	25666161
360	2020-12-28	0	0	0	0	25666161
361	2020-12-29	0	0	0	0	25666161
362	2020-12-30	0	0	0	0	25666161
363	2020-12-31	0	0	0	0	25666161
364	2021-01-01	0	0	0	0	25666161
365	2021-01-02	0	0	0	0	25666161
366	2021-01-03	0	0	0	0	25666161
367	2021-01-04	0	0	0	0	25666161
368	2021-01-05	0	0	0	0	25666161
369	2021-01-06	0	0	0	0	25666161
370	2021-01-07	0	0	0	0	25666161
371	2021-01-08	0	0	0	0	25666161
372	2021-01-09	0	0	0	0	25666161
373	2021-01-10	0	0	0	0	25666161
374	2021-01-11	0	0	0	0	25666161
375	2021-01-12	0	0	0	0	25666161
376	2021-01-13	0	0	0	0	25666161
377	2021-01-14	0	0	0	0	25666161
378	2021-01-15	0	0	0	0	25666161
379	2021-01-16	0	0	0	0	25666161
380	2021-01-17	0	0	0	0	25666161
381	2021-01-18	0	0	0	0	25666161
382	2021-01-19	0	0	0	0	25666161
383	2021-01-20	0	0	0	0	25666161
384	2021-01-21	0	0	0	0	25666161
385	2021-01-22	0	0	0	0	25666161
386	2021-01-23	0	0	0	0	25666161
387	2021-01-24	0	0	0	0	25666161
388	2021-01-25	0	0	0	0	25666161
389	2021-01-26	0	0	0	0	25666161
390	2021-01-27	0	0	0	0	25666161
391	2021-01-28	0	0	0	0	25666161
392	2021-01-29	0	0	0	0	25666161
393	2021-01-30	0	0	0	0	25666161
394	2021-01-31	0	0	0	0	25666161
395	2021-02-01	0	0	0	0	25666161
396	2021-02-02	0	0	0	0	25666161
397	2021-02-03	0	0	0	0	25666161
398	2021-02-04	0	0	0	0	25666161
399	2021-02-05	0	0	0	0	25666161
400	2021-02-06	0	0	0	0	25666161
401	2021-02-07	0	0	0	0	25666161
402	2021-02-08	0	0	0	0	25666161
403	2021-02-09	0	0	0	0	25666161
404	2021-02-10	0	0	0	0	25666161
405	2021-02-11	0	0	0	0	25666161
406	2021-02-12	0	0	0	0	25666161
407	2021-02-13	0	0	0	0	25666161
408	2021-02-14	0	0	0	0	25666161
409	2021-02-15	0	0	0	0	25666161
410	2021-02-16	0	0	0	0	25666161
411	2021-02-17	0	0	0	0	25666161
412	2021-02-18	0	0	0	0	25666161
413	2021-02-19	0	0	0	0	25666161
414	2021-02-20	0	0	0	0	25666161
415	2021-02-21	0	0	0	0	25666161
416	2021-02-22	0	0	0	0	25666161
417	2021-02-23	0	0	0	0	25666161
418	2021-02-24	0	0	0	0	25666161
419	2021-02-25	0	0	0	0	25666161
420	2021-02-26	0	0	0	0	25666161
421	2021-02-27	0	0	0	0	25666161
422	2021-02-28	0	0	0	0	25666161
423	2021-03-01	0	0	0	0	25666161
424	2021-03-02	0	0	0	0	25666161
425	2021-03-03	0	0	0	0	25666161
426	2021-03-04	0	0	0	0	25666161
427	2021-03-05	0	0	0	0	25666161
428	2021-03-06	0	0	0	0	25666161
429	2021-03-07	0	0	0	0	25666161
430	2021-03-08	0	0	0	0	25666161
431	2021-03-09	0	0	0	0	25666161
432	2021-03-10	0	0	0	0	25666161
433	2021-03-11	0	0	0	0	25666161
434	2021-03-12	0	0	0	0	25666161
435	2021-03-13	0	0	0	0	25666161
436	2021-03-14	0	0	0	0	25666161
437	2021-03-15	0	0	0	0	25666161
438	2021-03-16	0	0	0	0	25666161
439	2021-03-17	0	0	0	0	25666161
440	2021-03-18	0	0	0	0	25666161
441	2021-03-19	0	0	0	0	25666161
442	2021-03-20	0	0	0	0	25666161
443	2021-03-21	0	0	0	0	25666161
444	2021-03-22	0	0	0	0	25666161
445	2021-03-23	0	0	0	0	25666161
446	2021-03-24	0	0	0	0	25666161
447	2021-03-25	0	0	0	0	25666161
448	2021-03-26	0	0	0	0	25666161
449	2021-03-27	0	0	0	0	25666161
450	2021-03-28	0	0	0	0	25666161
451	2021-03-29	0	0	0	0	25666161
452	2021-03-30	0	0	0	0	25666161
453	2021-03-31	0	0	0	0	25666161
454	2021-04-01	0	0	0	0	25666161
455	2021-04-02	0	0	0	0	25666161
456	2021-04-03	0	0	0	0	25666161
457	2021-04-04	0	0	0	0	25666161
458	2021-04-05	0	0	0	0	25666161
459	2021-04-06	0	0	0	0	25666161
460	2021-04-07	0	0	0	0	25666161
461	2021-04-08	0	0	0	0	25666161
462	2021-04-09	0	0	0	0	25666161
463	2021-04-10	0	0	0	0	25666161
464	2021-04-11	0	0	0	0	25666161
465	2021-04-12	0	0	0	0	25666161
466	2021-04-13	0	0	0	0	25666161
467	2021-04-14	0	0	0	0	25666161
468	2021-04-15	0	0	0	0	25666161
469	2021-04-16	0	0	0	0	25666161
470	2021-04-17	0	0	0	0	25666161
471	2021-04-18	0	0	0	0	25666161
472	2021-04-19	0	0	0	0	25666161
473	2021-04-20	0	0	0	0	25666161
474	2021-04-21	0	0	0	0	25666161
475	2021-04-22	0	0	0	0	25666161
476	2021-04-23	0	0	0	0	25666161
477	2021-04-24	0	0	0	0	25666161
478	2021-04-25	0	0	0	0	25666161
479	2021-04-26	0	0	0	0	25666161
480	2021-04-27	0	0	0	0	25666161
481	2021-04-28	0	0	0	0	25666161
482	2021-04-29	0	0	0	0	25666161
483	2021-04-30	0	0	0	0	25666161
484	2021-05-01	0	0	0	0	25666161
485	2021-05-02	0	0	0	0	25666161
486	2021-05-03	0	0	0	0	25666161
487	2021-05-04	0	0	0	0	25666161
488	2021-05-05	0	0	0	0	25666161
489	2021-05-06	0	0	0	0	25666161
490	2021-05-07	0	0	0	0	25666161
491	2021-05-08	0	0	0	0	25666161
492	2021-05-09	0	0	0	0	25666161
493	2021-05-10	0	0	0	0	25666161
494	2021-05-11	0	0	0	0	25666161
495	2021-05-12	0	0	0	0	25666161
496	2021-05-13	0	0	0	0	25666161
497	2021-05-14	0	0	0	0	25666161
498	2021-05-15	0	0	0	0	25666161
499	2021-05-16	0	0	0	0	25666161
500	2021-05-17	0	0	0	0	25666161
501	2021-05-18	0	0	0	0	25666161
502	2021-05-19	0	0	0	0	25666161
503	2021-05-20	0	0	0	0	25666161
504	2021-05-21	0	0	0	0	25666161
505	2021-05-22	0	0	0	0	25666161
506	2021-05-23	0	0	0	0	25666161
507	2021-05-24	0	0	0	0	25666161
508	2021-05-25	0	0	0	0	25666161
509	2021-05-26	0	0	0	0	25666161
510	2021-05-27	0	0	0	0	25666161
511	2021-05-28	0	0	0	0	25666161
512	2021-05-29	0	0	0	0	25666161
513	2021-05-30	0	0	0	0	25666161
514	2021-05-31	0	0	0	0	25666161
515	2021-06-01	0	0	0	0	25666161
516	2021-06-02	0	0	0	0	25666161
517	2021-06-03	0	0	0	0	25666161
518	2021-06-04	0	0	0	0	25666161
519	2021-06-05	0	0	0	0	25666161
520	2021-06-06	0	0	0	0	25666161
521	2021-06-07	0	0	0	0	25666161
522	2021-06-08	0	0	0	0	25666161
523	2021-06-09	0	0	0	0	25666161
524	2021-06-10	0	0	0	0	25666161
525	2021-06-11	0	0	0	0	25666161
526	2021-06-12	0	0	0	0	25666161
527	2021-06-13	0	0	0	0	25666161
528	2021-06-14	0	0	0	0	25666161
529	2021-06-15	0	0	0	0	25666161
530	2021-06-16	0	0	0	0	25666161
531	2021-06-17	0	0	0	0	25666161
532	2021-06-18	0	0	0	0	25666161
533	2021-06-19	0	0	0	0	25666161
534	2021-06-20	0	0	0	0	25666161
535	2021-06-21	0	0	0	0	25666161
536	2021-06-22	0	0	0	0	25666161
537	2021-06-23	0	0	0	0	25666161
538	2021-06-24	0	0	0	0	25666161
539	2021-06-25	0	0	0	0	25666161
540	2021-06-26	0	0	0	0	25666161
541	2021-06-27	0	0	0	0	25666161
542	2021-06-28	0	0	0	0	25666161
543	2021-06-29	0	0	0	0	25666161
544	2021-06-30	0	0	0	0	25666161
545	2021-07-01	0	0	0	0	25666161
546	2021-07-02	0	0	0	0	25666161
547	2021-07-03	0	0	0	0	25666161
548	2021-07-04	0	0	0	0	25666161
549	2021-07-05	0	0	0	0	25666161
550	2021-07-06	0	0	0	0	25666161
551	2021-07-07	0	0	0	0	25666161
552	2021-07-08	0	0	0	0	25666161
553	2021-07-09	0	0	0	0	25666161
554	2021-07-10	0	0	0	0	25666161
555	2021-07-11	0	0	0	0	25666161
556	2021-07-12	0	0	0	0	25666161
557	2021-07-13	0	0	0	0	25666161
558	2021-07-14	0	0	0	0	25666161
559	2021-07-15	0	0	0	0	25666161
560	2021-07-16	0	0	0	0	25666161
561	2021-07-17	0	0	0	0	25666161
562	2021-07-18	0	0	0	0	25666161
563	2021-07-19	0	0	0	0	25666161
564	2021-07-20	0	0	0	0	25666161
565	2021-07-21	0	0	0	0	25666161
566	2021-07-22	0	0	0	0	25666161
567	2021-07-23	0	0	0	0	25666161
568	2021-07-24	0	0	0	0	25666161
569	2021-07-25	0	0	0	0	25666161
570	2021-07-26	0	0	0	0	25666161
571	2021-07-27	0	0	0	0	25666161
572	2021-07-28	0	0	0	0	25666161
573	2021-07-29	0	0	0	0	25666161
574	2021-07-30	0	0	0	0	25666161
575	2021-07-31	0	0	0	0	25666161
576	2021-08-01	0	0	0	0	25666161
577	2021-08-02	0	0	0	0	25666161
578	2021-08-03	0	0	0	0	25666161
579	2021-08-04	0	0	0	0	25666161
580	2021-08-05	0	0	0	0	25666161
581	2021-08-06	0	0	0	0	25666161
582	2021-08-07	0	0	0	0	25666161
583	2021-08-08	0	0	0	0	25666161
584	2021-08-09	0	0	0	0	25666161
585	2021-08-10	0	0	0	0	25666161
586	2021-08-11	0	0	0	0	25666161
587	2021-08-12	0	0	0	0	25666161
588	2021-08-13	0	0	0	0	25666161
589	2021-08-14	0	0	0	0	25666161
590	2021-08-15	0	0	0	0	25666161
591	2021-08-16	0	0	0	0	25666161
592	2021-08-17	0	0	0	0	25666161
593	2021-08-18	0	0	0	0	25666161
594	2021-08-19	0	0	0	0	25666161
595	2021-08-20	0	0	0	0	25666161
596	2021-08-21	0	0	0	0	25666161
597	2021-08-22	0	0	0	0	25666161
598	2021-08-23	0	0	0	0	25666161
599	2021-08-24	0	0	0	0	25666161
600	2021-08-25	0	0	0	0	25666161
601	2021-08-26	0	0	0	0	25666161
602	2021-08-27	0	0	0	0	25666161
603	2021-08-28	0	0	0	0	25666161
604	2021-08-29	0	0	0	0	25666161
605	2021-08-30	0	0	0	0	25666161
606	2021-08-31	0	0	0	0	25666161
607	2021-09-01	0	0	0	0	25666161
608	2021-09-02	0	0	0	0	25666161
609	2021-09-03	0	0	0	0	25666161
610	2021-09-04	0	0	0	0	25666161
611	2021-09-05	0	0	0	0	25666161
612	2021-09-06	0	0	0	0	25666161
613	2021-09-07	0	0	0	0	25666161
614	2021-09-08	0	0	0	0	25666161
615	2021-09-09	0	0	0	0	25666161
616	2021-09-10	0	0	0	0	25666161
617	2021-09-11	0	0	0	0	25666161
618	2021-09-12	0	0	0	0	25666161
619	2021-09-13	0	0	0	0	25666161
620	2021-09-14	0	0	0	0	25666161
621	2021-09-15	0	0	0	0	25666161
622	2021-09-16	0	0	0	0	25666161
623	2021-09-17	0	0	0	0	25666161
624	2021-09-18	0	0	0	0	25666161
625	2021-09-19	0	0	0	0	25666161
626	2021-09-20	0	0	0	0	25666161
627	2021-09-21	0	0	0	0	25666161
628	2021-09-22	0	0	0	0	25666161
629	2021-09-23	0	0	0	0	25666161
630	2021-09-24	0	0	0	0	25666161
631	2021-09-25	0	0	0	0	25666161
632	2021-09-26	0	0	0	0	25666161
633	2021-09-27	0	0	0	0	25666161
634	2021-09-28	0	0	0	0	25666161
635	2021-09-29	0	0	0	0	25666161
636	2021-09-30	0	0	0	0	25666161
637	2021-10-01	0	0	0	0	25666161
638	2021-10-02	0	0	0	0	25666161
639	2021-10-03	0	0	0	0	25666161
640	2021-10-04	0	0	0	0	25666161

## Sheet: Democratic Republic of the Cong
Unnamed: 0	date	cumulative_cases	Cumulative_deaths	New_deaths	new_cases	population
0	2020-01-03	0	0	0	0	86790567
1	2020-01-04	0	0	0	0	86790567
2	2020-01-05	0	0	0	0	86790567
3	2020-01-06	0	0	0	0	86790567
4	2020-01-07	0	0	0	0	86790567
5	2020-01-08	0	0	0	0	86790567
6	2020-01-09	0	0	0	0	86790567
7	2020-01-10	0	0	0	0	86790567
8	2020-01-11	0	0	0	0	86790567
9	2020-01-12	0	0	0	0	86790567
10	2020-01-13	0	0	0	0	86790567
11	2020-01-14	0	0	0	0	86790567
12	2020-01-15	0	0	0	0	86790567
13	2020-01-16	0	0	0	0	86790567
14	2020-01-17	0	0	0	0	86790567
15	2020-01-18	0	0	0	0	86790567
16	2020-01-19	0	0	0	0	86790567
17	2020-01-20	0	0	0	0	86790567
18	2020-01-21	0	0	0	0	86790567
19	2020-01-22	0	0	0	0	86790567
20	2020-01-23	0	0	0	0	86790567
21	2020-01-24	0	0	0	0	86790567
22	2020-01-25	0	0	0	0	86790567
23	2020-01-26	0	0	0	0	86790567
24	2020-01-27	0	0	0	0	86790567
25	2020-01-28	0	0	0	0	86790567
26	2020-01-29	0	0	0	0	86790567
27	2020-01-30	0	0	0	0	86790567
28	2020-01-31	0	0	0	0	86790567
29	2020-02-01	0	0	0	0	86790567
30	2020-02-02	0	0	0	0	86790567
31	2020-02-03	0	0	0	0	86790567
32	2020-02-04	0	0	0	0	86790567
33	2020-02-05	0	0	0	0	86790567
34	2020-02-06	0	0	0	0	86790567
35	2020-02-07	0	0	0	0	86790567
36	2020-02-08	0	0	0	0	86790567
37	2020-02-09	0	0	0	0	86790567
38	2020-02-10	0	0	0	0	86790567
39	2020-02-11	0	0	0	0	86790567
40	2020-02-12	0	0	0	0	86790567
41	2020-02-13	0	0	0	0	86790567
42	2020-02-14	0	0	0	0	86790567
43	2020-02-15	0	0	0	0	86790567
44	2020-02-16	0	0	0	0	86790567
45	2020-02-17	0	0	0	0	86790567
46	2020-02-18	0	0	0	0	86790567
47	2020-02-19	0	0	0	0	86790567
48	2020-02-20	0	0	0	0	86790567
49	2020-02-21	0	0	0	0	86790567
50	2020-02-22	0	0	0	0	86790567
51	2020-02-23	0	0	0	0	86790567
52	2020-02-24	0	0	0	0	86790567
53	2020-02-25	0	0	0	0	86790567
54	2020-02-26	0	0	0	0	86790567
55	2020-02-27	0	0	0	0	86790567
56	2020-02-28	0	0	0	0	86790567
57	2020-02-29	0	0	0	0	86790567
58	2020-03-01	0	0	0	0	86790567
59	2020-03-02	0	0	0	0	86790567
60	2020-03-03	0	0	0	0	86790567
61	2020-03-04	0	0	0	0	86790567
62	2020-03-05	0	0	0	0	86790567
63	2020-03-06	0	0	0	0	86790567
64	2020-03-07	0	0	0	0	86790567
65	2020-03-08	0	0	0	0	86790567
66	2020-03-09	0	0	0	0	86790567
67	2020-03-10	0	0	0	0	86790567
68	2020-03-11	5	0	0	5	86790567
69	2020-03-12	5	0	0	0	86790567
70	2020-03-13	5	0	0	0	86790567
71	2020-03-14	6	0	0	1	86790567
72	2020-03-15	6	0	0	0	86790567
73	2020-03-16	6	0	0	0	86790567
74	2020-03-17	7	0	0	1	86790567
75	2020-03-18	11	0	0	4	86790567
76	2020-03-19	18	0	0	7	86790567
77	2020-03-20	18	0	0	0	86790567
78	2020-03-21	18	0	0	0	86790567
79	2020-03-22	23	1	1	5	86790567
80	2020-03-23	30	2	1	7	86790567
81	2020-03-24	36	2	0	6	86790567
82	2020-03-25	45	2	0	9	86790567
83	2020-03-26	51	3	1	6	86790567
84	2020-03-27	54	4	1	3	86790567
85	2020-03-28	58	4	0	4	86790567
86	2020-03-29	68	6	2	10	86790567
87	2020-03-30	81	8	2	13	86790567
88	2020-03-31	98	8	0	17	86790567
89	2020-04-01	109	8	0	11	86790567
90	2020-04-02	123	11	3	14	86790567
91	2020-04-03	134	13	2	11	86790567
92	2020-04-04	148	16	3	14	86790567
93	2020-04-05	148	16	0	0	86790567
94	2020-04-06	161	18	2	13	86790567
95	2020-04-07	161	18	0	0	86790567
96	2020-04-08	183	20	2	22	86790567
97	2020-04-09	207	20	0	24	86790567
98	2020-04-10	215	20	0	8	86790567
99	2020-04-11	215	20	0	0	86790567
100	2020-04-12	223	20	0	8	86790567
101	2020-04-13	235	20	0	12	86790567
102	2020-04-14	241	20	0	6	86790567
103	2020-04-15	254	21	1	13	86790567
104	2020-04-16	267	22	1	13	86790567
105	2020-04-17	287	23	1	20	86790567
106	2020-04-18	287	23	0	0	86790567
107	2020-04-19	327	25	2	40	86790567
108	2020-04-20	332	25	0	5	86790567
109	2020-04-21	350	25	0	18	86790567
110	2020-04-22	359	25	0	9	86790567
111	2020-04-23	359	25	0	0	86790567
112	2020-04-24	394	25	0	35	86790567
113	2020-04-25	416	28	3	22	86790567
114	2020-04-26	442	28	0	26	86790567
115	2020-04-27	459	28	0	17	86790567
116	2020-04-28	471	30	2	12	86790567
117	2020-04-29	491	30	0	20	86790567
118	2020-04-30	500	31	1	9	86790567
119	2020-05-01	572	31	0	72	86790567
120	2020-05-02	604	32	1	32	86790567
121	2020-05-03	674	33	1	70	86790567
122	2020-05-04	682	34	1	8	86790567
123	2020-05-05	682	34	0	0	86790567
124	2020-05-06	705	34	0	23	86790567
125	2020-05-07	797	35	1	92	86790567
126	2020-05-08	897	36	1	100	86790567
127	2020-05-09	937	39	3	40	86790567
128	2020-05-10	991	41	2	54	86790567
129	2020-05-11	1024	41	0	33	86790567
130	2020-05-12	1102	44	3	78	86790567
131	2020-05-13	1169	50	6	67	86790567
132	2020-05-14	1242	50	0	73	86790567
133	2020-05-15	1298	50	0	56	86790567
134	2020-05-16	1369	60	10	71	86790567
135	2020-05-17	1454	60	0	85	86790567
136	2020-05-18	1454	60	0	0	86790567
137	2020-05-19	1537	60	0	83	86790567
138	2020-05-20	1730	60	0	193	86790567
139	2020-05-21	1834	60	0	104	86790567
140	2020-05-22	1944	62	2	110	86790567
141	2020-05-23	1944	62	0	0	86790567
142	2020-05-24	2140	62	0	196	86790567
143	2020-05-25	2140	62	0	0	86790567
144	2020-05-26	2304	66	4	164	86790567
145	2020-05-27	2402	67	1	98	86790567
146	2020-05-28	2659	68	1	257	86790567
147	2020-05-29	2832	68	0	173	86790567
148	2020-05-30	2832	68	0	0	86790567
149	2020-05-31	2965	68	0	133	86790567
150	2020-06-01	3048	71	3	83	86790567
151	2020-06-02	3194	71	0	146	86790567
152	2020-06-03	3325	71	0	131	86790567
153	2020-06-04	3494	74	3	169	86790567
154	2020-06-05	3643	77	3	149	86790567
155	2020-06-06	3763	80	3	120	86790567
156	2020-06-07	3877	81	1	114	86790567
157	2020-06-08	4015	84	3	138	86790567
158	2020-06-09	4105	87	3	90	86790567
159	2020-06-10	4258	90	3	153	86790567
160	2020-06-11	4389	96	6	131	86790567
161	2020-06-12	4514	97	1	125	86790567
162	2020-06-13	4636	100	3	122	86790567
163	2020-06-14	4723	105	5	87	86790567
164	2020-06-15	4777	106	1	54	86790567
165	2020-06-16	4777	106	0	0	86790567
166	2020-06-17	4973	111	5	196	86790567
167	2020-06-18	5099	114	3	126	86790567
168	2020-06-19	5282	116	2	183	86790567
169	2020-06-20	5476	121	5	194	86790567
170	2020-06-21	5671	124	3	195	86790567
171	2020-06-22	5825	129	5	154	86790567
172	2020-06-23	5924	134	5	99	86790567
173	2020-06-24	6026	134	0	102	86790567
174	2020-06-25	6212	141	7	186	86790567
175	2020-06-26	6410	141	0	198	86790567
176	2020-06-27	6551	148	7	141	86790567
177	2020-06-28	6689	152	4	138	86790567
178	2020-06-29	6826	157	5	137	86790567
179	2020-06-30	6938	166	9	112	86790567
180	2020-07-01	7038	169	3	100	86790567
181	2020-07-02	7121	174	5	83	86790567
182	2020-07-03	7188	175	1	67	86790567
183	2020-07-04	7310	178	3	122	86790567
184	2020-07-05	7378	181	3	68	86790567
185	2020-07-06	7410	181	0	32	86790567
186	2020-07-07	7431	181	0	21	86790567
187	2020-07-08	7659	182	1	228	86790567
188	2020-07-09	7736	183	1	77	86790567
189	2020-07-10	7845	188	5	109	86790567
190	2020-07-11	7904	188	0	59	86790567
191	2020-07-12	7970	188	0	66	86790567
192	2020-07-13	8032	188	0	62	86790567
193	2020-07-14	8074	189	1	42	86790567
194	2020-07-15	8134	189	0	60	86790567
195	2020-07-16	8162	191	2	28	86790567
196	2020-07-17	8198	192	1	36	86790567
197	2020-07-18	8248	192	0	50	86790567
198	2020-07-19	8249	192	0	1	86790567
199	2020-07-20	8402	193	1	153	86790567
200	2020-07-21	8442	193	0	40	86790567
201	2020-07-22	8533	195	2	91	86790567
202	2020-07-23	8625	196	1	92	86790567
203	2020-07-24	8625	196	0	0	86790567
204	2020-07-25	8625	196	0	0	86790567
205	2020-07-26	8766	200	4	141	86790567
206	2020-07-27	8830	203	3	64	86790567
207	2020-07-28	8843	207	4	13	86790567
208	2020-07-29	8872	207	0	29	86790567
209	2020-07-30	8930	212	5	58	86790567
210	2020-07-31	9009	214	2	79	86790567
211	2020-08-01	9069	214	0	60	86790567
212	2020-08-02	9069	214	0	0	86790567
213	2020-08-03	9114	214	0	45	86790567
214	2020-08-04	9132	214	0	18	86790567
215	2020-08-05	9177	214	0	45	86790567
216	2020-08-06	9252	214	0	75	86790567
217	2020-08-07	9308	214	0	56	86790567
218	2020-08-08	9354	218	4	46	86790567
219	2020-08-09	9435	218	0	81	86790567
220	2020-08-10	9453	224	6	18	86790567
221	2020-08-11	9488	224	0	35	86790567
222	2020-08-12	9498	225	1	10	86790567
223	2020-08-13	9537	225	0	39	86790567
224	2020-08-14	9588	234	9	51	86790567
225	2020-08-15	9604	238	4	16	86790567
226	2020-08-16	9637	239	1	33	86790567
227	2020-08-17	9675	240	1	38	86790567
228	2020-08-18	9705	243	3	30	86790567
229	2020-08-19	9720	243	0	15	86790567
230	2020-08-20	9740	246	3	20	86790567
231	2020-08-21	9756	247	1	16	86790567
232	2020-08-22	9801	248	1	45	86790567
233	2020-08-23	9810	251	3	9	86790567
234	2020-08-24	9829	251	0	19	86790567
235	2020-08-25	9841	251	0	12	86790567
236	2020-08-26	9890	251	0	49	86790567
237	2020-08-27	9911	254	3	21	86790567
238	2020-08-28	9914	255	1	3	86790567
239	2020-08-29	9993	255	0	79	86790567
240	2020-08-30	9993	255	0	0	86790567
241	2020-08-31	9993	255	0	0	86790567
242	2020-09-01	10096	258	3	103	86790567
243	2020-09-02	10103	259	1	7	86790567
244	2020-09-03	10113	259	0	10	86790567
245	2020-09-04	10113	259	0	0	86790567
246	2020-09-05	10148	259	0	35	86790567
247	2020-09-06	10148	259	0	0	86790567
248	2020-09-07	10209	260	1	61	86790567
249	2020-09-08	10232	260	0	23	86790567
250	2020-09-09	10291	260	0	59	86790567
251	2020-09-10	10323	260	0	32	86790567
252	2020-09-11	10342	262	2	19	86790567
253	2020-09-12	10360	262	0	18	86790567
254	2020-09-13	10384	262	0	24	86790567
255	2020-09-14	10389	264	2	5	86790567
256	2020-09-15	10389	264	0	0	86790567
257	2020-09-16	10400	267	3	11	86790567
258	2020-09-17	10413	267	0	13	86790567
259	2020-09-18	10441	267	0	28	86790567
260	2020-09-19	10455	268	1	14	86790567
261	2020-09-20	10487	268	0	32	86790567
262	2020-09-21	10514	271	3	27	86790567
263	2020-09-22	10518	271	0	4	86790567
264	2020-09-23	10522	271	0	4	86790567
265	2020-09-24	10536	271	0	14	86790567
266	2020-09-25	10554	271	0	18	86790567
267	2020-09-26	10577	271	0	23	86790567
268	2020-09-27	10592	271	0	15	86790567
269	2020-09-28	10611	271	0	19	86790567
270	2020-09-29	10623	271	0	12	86790567
271	2020-09-30	10630	272	1	7	86790567
272	2020-10-01	10658	272	0	28	86790567
273	2020-10-02	10684	272	0	26	86790567
274	2020-10-03	10728	272	0	44	86790567
275	2020-10-04	10751	274	2	23	86790567
276	2020-10-05	10759	274	0	8	86790567
277	2020-10-06	10777	274	0	18	86790567
278	2020-10-07	10788	274	0	11	86790567
279	2020-10-08	10803	276	2	15	86790567
280	2020-10-09	10821	276	0	18	86790567
281	2020-10-10	10834	276	0	13	86790567
282	2020-10-11	10840	276	0	6	86790567
283	2020-10-12	10840	276	0	0	86790567
284	2020-10-13	10867	276	0	27	86790567
285	2020-10-14	10871	276	0	4	86790567
286	2020-10-15	10934	281	5	63	86790567
287	2020-10-16	10934	281	0	0	86790567
288	2020-10-17	10934	281	0	0	86790567
289	2020-10-18	10999	302	21	65	86790567
290	2020-10-19	11005	302	0	6	86790567
291	2020-10-20	11051	303	1	46	86790567
292	2020-10-21	11051	303	0	0	86790567
293	2020-10-22	11077	303	0	26	86790567
294	2020-10-23	11096	304	1	19	86790567
295	2020-10-24	11121	304	0	25	86790567
296	2020-10-25	11121	304	0	0	86790567
297	2020-10-26	11160	305	1	39	86790567
298	2020-10-27	11173	305	0	13	86790567
299	2020-10-28	11190	305	0	17	86790567
300	2020-10-29	11210	305	0	20	86790567
301	2020-10-30	11252	305	0	42	86790567
302	2020-10-31	11305	307	2	53	86790567
303	2020-11-01	11305	307	0	0	86790567
304	2020-11-02	11372	308	1	67	86790567
305	2020-11-03	11394	308	0	22	86790567
306	2020-11-04	11426	315	7	32	86790567
307	2020-11-05	11449	315	0	23	86790567
308	2020-11-06	11485	315	0	36	86790567
309	2020-11-07	11516	315	0	31	86790567
310	2020-11-08	11516	315	0	0	86790567
311	2020-11-09	11590	316	1	74	86790567
312	2020-11-10	11607	316	0	17	86790567
313	2020-11-11	11641	316	0	34	86790567
314	2020-11-12	11655	316	0	14	86790567
315	2020-11-13	11691	318	2	36	86790567
316	2020-11-14	11691	318	0	0	86790567
317	2020-11-15	11759	318	0	68	86790567
318	2020-11-16	11788	319	1	29	86790567
319	2020-11-17	11788	319	0	0	86790567
320	2020-11-18	11865	322	3	77	86790567
321	2020-11-19	11917	323	1	52	86790567
322	2020-11-20	12007	323	0	90	86790567
323	2020-11-21	12128	324	1	121	86790567
324	2020-11-22	12179	327	3	51	86790567
325	2020-11-23	12238	328	1	59	86790567
326	2020-11-24	12277	329	1	39	86790567
327	2020-11-25	12309	331	2	32	86790567
328	2020-11-26	12364	331	0	55	86790567
329	2020-11-27	12469	333	2	105	86790567
330	2020-11-28	12540	333	0	71	86790567
331	2020-11-29	12607	333	0	67	86790567
332	2020-11-30	12701	333	0	94	86790567
333	2020-12-01	12771	333	0	70	86790567
334	2020-12-02	12858	335	2	87	86790567
335	2020-12-03	12986	336	1	128	86790567
336	2020-12-04	13131	337	1	145	86790567
337	2020-12-05	13280	337	0	149	86790567
338	2020-12-06	13526	344	7	246	86790567
339	2020-12-07	13526	344	0	0	86790567
340	2020-12-08	13594	344	0	68	86790567
341	2020-12-09	13749	344	0	155	86790567
342	2020-12-10	13842	350	6	93	86790567
343	2020-12-11	13994	350	0	152	86790567
344	2020-12-12	14169	350	0	175	86790567
345	2020-12-13	14341	352	2	172	86790567
346	2020-12-14	14460	352	0	119	86790567
347	2020-12-15	14460	356	4	0	86790567
348	2020-12-16	14511	358	2	51	86790567
349	2020-12-17	14595	364	6	84	86790567
350	2020-12-18	14928	366	2	333	86790567
351	2020-12-19	15087	366	0	159	86790567
352	2020-12-20	15210	369	3	123	86790567
353	2020-12-21	15210	369	0	0	86790567
354	2020-12-22	15493	370	1	283	86790567
355	2020-12-23	15667	566	196	174	86790567
356	2020-12-24	15808	566	0	141	86790567
357	2020-12-25	16037	566	0	229	86790567
358	2020-12-26	16280	566	0	243	86790567
359	2020-12-27	16280	566	0	0	86790567
360	2020-12-28	16280	566	0	0	86790567
361	2020-12-29	16837	579	13	557	86790567
362	2020-12-30	16915	584	5	78	86790567
363	2020-12-31	17180	584	0	265	86790567
364	2021-01-01	17374	591	7	194	86790567
365	2021-01-02	17374	591	0	0	86790567
366	2021-01-03	17848	591	0	474	86790567
367	2021-01-04	17997	596	5	149	86790567
368	2021-01-05	17997	596	0	0	86790567
369	2021-01-06	18152	601	5	155	86790567
370	2021-01-07	18152	601	0	0	86790567
371	2021-01-08	18485	610	9	333	86790567
372	2021-01-09	18736	610	0	251	86790567
373	2021-01-10	18967	610	0	231	86790567
374	2021-01-11	19157	610	0	190	86790567
375	2021-01-12	19434	610	0	277	86790567
376	2021-01-13	19434	610	0	0	86790567
377	2021-01-14	19495	610	0	61	86790567
378	2021-01-15	19706	625	15	211	86790567
379	2021-01-16	20625	627	2	919	86790567
380	2021-01-17	20625	629	2	0	86790567
381	2021-01-18	20692	630	1	67	86790567
382	2021-01-19	20907	630	0	215	86790567
383	2021-01-20	21139	640	10	232	86790567
384	2021-01-21	21301	640	0	162	86790567
385	2021-01-22	21397	643	3	96	86790567
386	2021-01-23	21595	646	3	198	86790567
387	2021-01-24	21868	660	14	273	86790567
388	2021-01-25	21868	660	0	0	86790567
389	2021-01-26	22047	661	1	179	86790567
390	2021-01-27	22047	661	0	0	86790567
391	2021-01-28	22177	661	0	130	86790567
392	2021-01-29	22321	665	4	144	86790567
393	2021-01-30	22454	665	0	133	86790567
394	2021-01-31	22603	671	6	149	86790567
395	2021-02-01	22770	671	0	167	86790567
396	2021-02-02	22841	673	2	71	86790567
397	2021-02-03	23042	674	1	201	86790567
398	2021-02-04	23181	674	0	139	86790567
399	2021-02-05	23211	677	3	30	86790567
400	2021-02-06	23370	677	0	159	86790567
401	2021-02-07	23484	679	2	114	86790567
402	2021-02-08	23598	681	2	114	86790567
403	2021-02-09	23670	681	0	72	86790567
404	2021-02-10	23770	683	2	100	86790567
405	2021-02-11	23889	685	2	119	86790567
406	2021-02-12	24025	685	0	136	86790567
407	2021-02-13	24151	690	5	126	86790567
408	2021-02-14	24239	692	2	88	86790567
409	2021-02-15	24294	692	0	55	86790567
410	2021-02-16	24385	692	0	91	86790567
411	2021-02-17	24422	694	2	37	86790567
412	2021-02-18	24601	694	0	179	86790567
413	2021-02-19	24793	694	0	192	86790567
414	2021-02-20	24963	694	0	170	86790567
415	2021-02-21	25079	700	6	116	86790567
416	2021-02-22	25079	700	0	0	86790567
417	2021-02-23	25079	700	0	0	86790567
418	2021-02-24	25144	700	0	65	86790567
419	2021-02-25	25144	700	0	0	86790567
420	2021-02-26	25144	700	0	0	86790567
421	2021-02-27	25144	700	0	0	86790567
422	2021-02-28	25791	707	7	647	86790567
423	2021-03-01	25912	707	0	121	86790567
424	2021-03-02	25961	707	0	49	86790567
425	2021-03-03	25961	707	0	0	86790567
426	2021-03-04	26246	711	4	285	86790567
427	2021-03-05	26246	711	0	0	86790567
428	2021-03-06	26339	711	0	93	86790567
429	2021-03-07	26468	712	1	129	86790567
430	2021-03-08	26540	712	0	72	86790567
431	2021-03-09	26626	712	0	86	86790567
432	2021-03-10	26626	712	0	0	86790567
433	2021-03-11	26737	712	0	111	86790567
434	2021-03-12	26737	712	0	0	86790567
435	2021-03-13	26845	712	0	108	86790567
436	2021-03-14	26937	717	5	92	86790567
437	2021-03-15	27013	717	0	76	86790567
438	2021-03-16	27076	717	0	63	86790567
439	2021-03-17	27099	722	5	23	86790567
440	2021-03-18	27251	722	0	152	86790567
441	2021-03-19	27289	726	4	38	86790567
442	2021-03-20	27355	726	0	66	86790567
443	2021-03-21	27467	726	0	112	86790567
444	2021-03-22	27552	726	0	85	86790567
445	2021-03-23	27571	726	0	19	86790567
446	2021-03-24	27579	726	0	8	86790567
447	2021-03-25	27659	726	0	80	86790567
448	2021-03-26	27728	726	0	69	86790567
449	2021-03-27	27793	726	0	65	86790567
450	2021-03-28	27886	734	8	93	86790567
451	2021-03-29	27929	739	5	43	86790567
452	2021-03-30	28011	739	0	82	86790567
453	2021-03-31	28141	743	4	130	86790567
454	2021-04-01	28141	743	0	0	86790567
455	2021-04-02	28198	745	2	57	86790567
456	2021-04-03	28217	745	0	19	86790567
457	2021-04-04	28292	745	0	75	86790567
458	2021-04-05	28325	745	0	33	86790567
459	2021-04-06	28355	745	0	30	86790567
460	2021-04-07	28377	745	0	22	86790567
461	2021-04-08	28410	745	0	33	86790567
462	2021-04-09	28474	745	0	64	86790567
463	2021-04-10	28511	745	0	37	86790567
464	2021-04-11	28542	745	0	31	86790567
465	2021-04-12	28542	745	0	0	86790567
466	2021-04-13	28542	745	0	0	86790567
467	2021-04-14	28665	745	0	123	86790567
468	2021-04-15	28714	745	0	49	86790567
469	2021-04-16	28769	745	0	55	86790567
470	2021-04-17	28859	745	0	90	86790567
471	2021-04-18	28894	745	0	35	86790567
472	2021-04-19	28956	745	0	62	86790567
473	2021-04-20	28956	745	0	0	86790567
474	2021-04-21	29084	748	3	128	86790567
475	2021-04-22	29233	748	0	149	86790567
476	2021-04-23	29350	752	4	117	86790567
477	2021-04-24	29405	752	0	55	86790567
478	2021-04-25	29498	756	4	93	86790567
479	2021-04-26	29576	756	0	78	86790567
480	2021-04-27	29611	756	0	35	86790567
481	2021-04-28	29701	760	4	90	86790567
482	2021-04-29	29768	763	3	67	86790567
483	2021-04-30	29812	763	0	44	86790567
484	2021-05-01	29853	766	3	41	86790567
485	2021-05-02	29904	768	2	51	86790567
486	2021-05-03	29965	768	0	61	86790567
487	2021-05-04	30005	768	0	40	86790567
488	2021-05-05	30071	770	2	66	86790567
489	2021-05-06	30130	770	0	59	86790567
490	2021-05-07	30201	770	0	71	86790567
491	2021-05-08	30240	772	2	39	86790567
492	2021-05-09	30285	772	0	45	86790567
493	2021-05-10	30323	772	0	38	86790567
494	2021-05-11	30350	772	0	27	86790567
495	2021-05-12	30389	775	3	39	86790567
496	2021-05-13	30429	775	0	40	86790567
497	2021-05-14	30478	775	0	49	86790567
498	2021-05-15	30511	775	0	33	86790567
499	2021-05-16	30546	776	1	35	86790567
500	2021-05-17	30562	776	0	16	86790567
501	2021-05-18	30609	776	0	47	86790567
502	2021-05-19	30620	776	0	11	86790567
503	2021-05-20	30708	776	0	88	86790567
504	2021-05-21	30757	779	3	49	86790567
505	2021-05-22	30825	779	0	68	86790567
506	2021-05-23	30863	779	0	38	86790567
507	2021-05-24	30863	779	0	0	86790567
508	2021-05-25	30863	779	0	0	86790567
509	2021-05-26	31172	780	1	309	86790567
510	2021-05-27	31248	780	0	76	86790567
511	2021-05-28	31279	781	1	31	86790567
512	2021-05-29	31386	782	1	107	86790567
513	2021-05-30	31416	782	0	30	86790567
514	2021-05-31	31651	782	0	235	86790567
515	2021-06-01	31651	782	0	0	86790567
516	2021-06-02	31651	782	0	0	86790567
517	2021-06-03	31934	786	4	283	86790567
518	2021-06-04	32177	789	3	243	86790567
519	2021-06-05	32545	789	0	368	86790567
520	2021-06-06	32796	797	8	251	86790567
521	2021-06-07	33202	804	7	406	86790567
522	2021-06-08	33338	805	1	136	86790567
523	2021-06-09	33577	817	12	239	86790567
524	2021-06-10	33956	821	4	379	86790567
525	2021-06-11	34266	825	4	310	86790567
526	2021-06-12	34695	831	6	429	86790567
527	2021-06-13	34949	834	3	254	86790567
528	2021-06-14	35228	834	0	279	86790567
529	2021-06-15	35668	846	12	440	86790567
530	2021-06-16	35918	854	8	250	86790567
531	2021-06-17	36222	857	3	304	86790567
532	2021-06-18	36578	866	9	356	86790567
533	2021-06-19	36957	866	0	379	86790567
534	2021-06-20	37519	873	7	562	86790567
535	2021-06-21	37809	879	6	290	86790567
536	2021-06-22	37926	879	0	117	86790567
537	2021-06-23	38330	888	9	404	86790567
538	2021-06-24	38553	891	3	223	86790567
539	2021-06-25	38938	896	5	385	86790567
540	2021-06-26	39395	898	2	457	86790567
541	2021-06-27	39758	912	14	363	86790567
542	2021-06-28	40254	916	4	496	86790567
543	2021-06-29	40439	916	0	185	86790567
544	2021-06-30	40836	924	8	397	86790567
545	2021-07-01	40836	924	0	0	86790567
546	2021-07-02	41353	933	9	517	86790567
547	2021-07-03	41771	937	4	418	86790567
548	2021-07-04	41959	945	8	188	86790567
549	2021-07-05	42181	960	15	222	86790567
550	2021-07-06	42617	962	2	436	86790567
551	2021-07-07	42880	969	7	263	86790567
552	2021-07-08	43019	969	0	139	86790567
553	2021-07-09	43333	973	4	314	86790567
554	2021-07-10	43694	979	6	361	86790567
555	2021-07-11	43970	980	1	276	86790567
556	2021-07-12	44139	980	0	169	86790567
557	2021-07-13	44332	984	4	193	86790567
558	2021-07-14	44512	984	0	180	86790567
559	2021-07-15	44909	984	0	397	86790567
560	2021-07-16	45211	984	0	302	86790567
561	2021-07-17	45426	984	0	215	86790567
562	2021-07-18	45426	984	0	0	86790567
563	2021-07-19	46009	1018	34	583	86790567
564	2021-07-20	46356	1018	0	347	86790567
565	2021-07-21	46725	1018	0	369	86790567
566	2021-07-22	46866	1020	2	141	86790567
567	2021-07-23	47174	1021	1	308	86790567
568	2021-07-24	47404	1021	0	230	86790567
569	2021-07-25	47786	1021	0	382	86790567
570	2021-07-26	48128	1023	2	342	86790567
571	2021-07-27	48503	1023	0	375	86790567
572	2021-07-28	48768	1023	0	265	86790567
573	2021-07-29	48970	1023	0	202	86790567
574	2021-07-30	49251	1023	0	281	86790567
575	2021-07-31	49562	1023	0	311	86790567
576	2021-08-01	49917	1038	15	355	86790567
577	2021-08-02	49917	1038	0	0	86790567
578	2021-08-03	50193	1038	0	276	86790567
579	2021-08-04	50529	1045	7	336	86790567
580	2021-08-05	50793	1045	0	264	86790567
581	2021-08-06	51048	1045	0	255	86790567
582	2021-08-07	51254	1045	0	206	86790567
583	2021-08-08	51523	1048	3	269	86790567
584	2021-08-09	51889	1048	0	366	86790567
585	2021-08-10	51985	1048	0	96	86790567
586	2021-08-11	52292	1048	0	307	86790567
587	2021-08-12	52432	1050	2	140	86790567
588	2021-08-13	52432	1050	0	0	86790567
589	2021-08-14	52971	1050	0	539	86790567
590	2021-08-15	53254	1050	0	283	86790567
591	2021-08-16	53254	1050	0	0	86790567
592	2021-08-17	53346	1050	0	92	86790567
593	2021-08-18	53501	1050	0	155	86790567
594	2021-08-19	53620	1050	0	119	86790567
595	2021-08-20	53757	1053	3	137	86790567
596	2021-08-21	53899	1053	0	142	86790567
597	2021-08-22	53899	1053	0	0	86790567
598	2021-08-23	54009	1053	0	110	86790567
599	2021-08-24	54009	1053	0	0	86790567
600	2021-08-25	54137	1055	2	128	86790567
601	2021-08-26	54226	1057	2	89	86790567
602	2021-08-27	54508	1057	0	282	86790567
603	2021-08-28	54603	1059	2	95	86790567
604	2021-08-29	54863	1059	0	260	86790567
605	2021-08-30	54863	1059	0	0	86790567
606	2021-08-31	54863	1059	0	0	86790567
607	2021-09-01	55146	1059	0	283	86790567
608	2021-09-02	55146	1059	0	0	86790567
609	2021-09-03	55307	1061	2	161	86790567
610	2021-09-04	55307	1061	0	0	86790567
611	2021-09-05	55307	1061	0	0	86790567
612	2021-09-06	55877	1061	0	570	86790567
613	2021-09-07	55877	1061	0	0	86790567
614	2021-09-08	55877	1061	0	0	86790567
615	2021-09-09	56085	1068	7	208	86790567
616	2021-09-10	56096	1068	0	11	86790567
617	2021-09-11	56182	1068	0	86	86790567
618	2021-09-12	56215	1068	0	33	86790567
619	2021-09-13	56215	1068	0	0	86790567
620	2021-09-14	56215	1068	0	0	86790567
621	2021-09-15	56322	1068	0	107	86790567
622	2021-09-16	56357	1068	0	35	86790567
623	2021-09-17	56387	1068	0	30	86790567
624	2021-09-18	56387	1068	0	0	86790567
625	2021-09-19	56463	1068	0	76	86790567
626	2021-09-20	56463	1068	0	0	86790567
627	2021-09-21	56463	1068	0	0	86790567
628	2021-09-22	56463	1068	0	0	86790567
629	2021-09-23	56538	1073	5	75	86790567
630	2021-09-24	56617	1083	10	79	86790567
631	2021-09-25	56617	1083	0	0	86790567
632	2021-09-26	56862	1084	1	245	86790567
633	2021-09-27	56862	1084	0	0	86790567
634	2021-09-28	56862	1084	0	0	86790567
635	2021-09-29	56862	1084	0	0	86790567
636	2021-09-30	56937	1084	0	75	86790567
637	2021-10-01	56997	1084	0	60	86790567
638	2021-10-02	56997	1084	0	0	86790567
639	2021-10-03	56997	1084	0	0	86790567
640	2021-10-04	57034	1086	2	37	86790567

## Sheet:  Lao People's Democratic Republ
Unnamed: 0	date	cumulative_cases	Cumulative_deaths	New_deaths	new_cases	population
0	2020-01-03	0	0	0	0	7169455
1	2020-01-04	0	0	0	0	7169455
2	2020-01-05	0	0	0	0	7169455
3	2020-01-06	0	0	0	0	7169455
4	2020-01-07	0	0	0	0	7169455
5	2020-01-08	0	0	0	0	7169455
6	2020-01-09	0	0	0	0	7169455
7	2020-01-10	0	0	0	0	7169455
8	2020-01-11	0	0	0	0	7169455
9	2020-01-12	0	0	0	0	7169455
10	2020-01-13	0	0	0	0	7169455
11	2020-01-14	0	0	0	0	7169455
12	2020-01-15	0	0	0	0	7169455
13	2020-01-16	0	0	0	0	7169455
14	2020-01-17	0	0	0	0	7169455
15	2020-01-18	0	0	0	0	7169455
16	2020-01-19	0	0	0	0	7169455
17	2020-01-20	0	0	0	0	7169455
18	2020-01-21	0	0	0	0	7169455
19	2020-01-22	0	0	0	0	7169455
20	2020-01-23	0	0	0	0	7169455
21	2020-01-24	0	0	0	0	7169455
22	2020-01-25	0	0	0	0	7169455
23	2020-01-26	0	0	0	0	7169455
24	2020-01-27	0	0	0	0	7169455
25	2020-01-28	0	0	0	0	7169455
26	2020-01-29	0	0	0	0	7169455
27	2020-01-30	0	0	0	0	7169455
28	2020-01-31	0	0	0	0	7169455
29	2020-02-01	0	0	0	0	7169455
30	2020-02-02	0	0	0	0	7169455
31	2020-02-03	0	0	0	0	7169455
32	2020-02-04	0	0	0	0	7169455
33	2020-02-05	0	0	0	0	7169455
34	2020-02-06	0	0	0	0	7169455
35	2020-02-07	0	0	0	0	7169455
36	2020-02-08	0	0	0	0	7169455
37	2020-02-09	0	0	0	0	7169455
38	2020-02-10	0	0	0	0	7169455
39	2020-02-11	0	0	0	0	7169455
40	2020-02-12	0	0	0	0	7169455
41	2020-02-13	0	0	0	0	7169455
42	2020-02-14	0	0	0	0	7169455
43	2020-02-15	0	0	0	0	7169455
44	2020-02-16	0	0	0	0	7169455
45	2020-02-17	0	0	0	0	7169455
46	2020-02-18	0	0	0	0	7169455
47	2020-02-19	0	0	0	0	7169455
48	2020-02-20	0	0	0	0	7169455
49	2020-02-21	0	0	0	0	7169455
50	2020-02-22	0	0	0	0	7169455
51	2020-02-23	0	0	0	0	7169455
52	2020-02-24	0	0	0	0	7169455
53	2020-02-25	0	0	0	0	7169455
54	2020-02-26	0	0	0	0	7169455
55	2020-02-27	0	0	0	0	7169455
56	2020-02-28	0	0	0	0	7169455
57	2020-02-29	0	0	0	0	7169455
58	2020-03-01	0	0	0	0	7169455
59	2020-03-02	0	0	0	0	7169455
60	2020-03-03	0	0	0	0	7169455
61	2020-03-04	0	0	0	0	7169455
62	2020-03-05	0	0	0	0	7169455
63	2020-03-06	0	0	0	0	7169455
64	2020-03-07	0	0	0	0	7169455
65	2020-03-08	0	0	0	0	7169455
66	2020-03-09	0	0	0	0	7169455
67	2020-03-10	0	0	0	0	7169455
68	2020-03-11	0	0	0	0	7169455
69	2020-03-12	0	0	0	0	7169455
70	2020-03-13	0	0	0	0	7169455
71	2020-03-14	0	0	0	0	7169455
72	2020-03-15	0	0	0	0	7169455
73	2020-03-16	0	0	0	0	7169455
74	2020-03-17	0	0	0	0	7169455
75	2020-03-18	0	0	0	0	7169455
76	2020-03-19	0	0	0	0	7169455
77	2020-03-20	0	0	0	0	7169455
78	2020-03-21	0	0	0	0	7169455
79	2020-03-22	0	0	0	0	7169455
80	2020-03-23	0	0	0	0	7169455
81	2020-03-24	2	0	0	2	7169455
82	2020-03-25	2	0	0	0	7169455
83	2020-03-26	3	0	0	1	7169455
84	2020-03-27	6	0	0	3	7169455
85	2020-03-28	6	0	0	0	7169455
86	2020-03-29	6	0	0	0	7169455
87	2020-03-30	8	0	0	2	7169455
88	2020-03-31	9	0	0	1	7169455
89	2020-04-01	9	0	0	0	7169455
90	2020-04-02	10	0	0	1	7169455
91	2020-04-03	10	0	0	0	7169455
92	2020-04-04	10	0	0	0	7169455
93	2020-04-05	10	0	0	0	7169455
94	2020-04-06	11	0	0	1	7169455
95	2020-04-07	12	0	0	1	7169455
96	2020-04-08	12	0	0	0	7169455
97	2020-04-09	15	0	0	3	7169455
98	2020-04-10	15	0	0	0	7169455
99	2020-04-11	16	0	0	1	7169455
100	2020-04-12	16	0	0	0	7169455
101	2020-04-13	19	0	0	3	7169455
102	2020-04-14	19	0	0	0	7169455
103	2020-04-15	19	0	0	0	7169455
104	2020-04-16	19	0	0	0	7169455
105	2020-04-17	19	0	0	0	7169455
106	2020-04-18	19	0	0	0	7169455
107	2020-04-19	19	0	0	0	7169455
108	2020-04-20	19	0	0	0	7169455
109	2020-04-21	19	0	0	0	7169455
110	2020-04-22	19	0	0	0	7169455
111	2020-04-23	19	0	0	0	7169455
112	2020-04-24	19	0	0	0	7169455
113	2020-04-25	19	0	0	0	7169455
114	2020-04-26	19	0	0	0	7169455
115	2020-04-27	19	0	0	0	7169455
116	2020-04-28	19	0	0	0	7169455
117	2020-04-29	19	0	0	0	7169455
118	2020-04-30	19	0	0	0	7169455
119	2020-05-01	19	0	0	0	7169455
120	2020-05-02	19	0	0	0	7169455
121	2020-05-03	19	0	0	0	7169455
122	2020-05-04	19	0	0	0	7169455
123	2020-05-05	19	0	0	0	7169455
124	2020-05-06	19	0	0	0	7169455
125	2020-05-07	19	0	0	0	7169455
126	2020-05-08	19	0	0	0	7169455
127	2020-05-09	19	0	0	0	7169455
128	2020-05-10	19	0	0	0	7169455
129	2020-05-11	19	0	0	0	7169455
130	2020-05-12	19	0	0	0	7169455
131	2020-05-13	19	0	0	0	7169455
132	2020-05-14	19	0	0	0	7169455
133	2020-05-15	19	0	0	0	7169455
134	2020-05-16	19	0	0	0	7169455
135	2020-05-17	19	0	0	0	7169455
136	2020-05-18	19	0	0	0	7169455
137	2020-05-19	19	0	0	0	7169455
138	2020-05-20	19	0	0	0	7169455
139	2020-05-21	19	0	0	0	7169455
140	2020-05-22	19	0	0	0	7169455
141	2020-05-23	19	0	0	0	7169455
142	2020-05-24	19	0	0	0	7169455
143	2020-05-25	19	0	0	0	7169455
144	2020-05-26	19	0	0	0	7169455
145	2020-05-27	19	0	0	0	7169455
146	2020-05-28	19	0	0	0	7169455
147	2020-05-29	19	0	0	0	7169455
148	2020-05-30	19	0	0	0	7169455
149	2020-05-31	19	0	0	0	7169455
150	2020-06-01	19	0	0	0	7169455
151	2020-06-02	19	0	0	0	7169455
152	2020-06-03	19	0	0	0	7169455
153	2020-06-04	19	0	0	0	7169455
154	2020-06-05	19	0	0	0	7169455
155	2020-06-06	19	0	0	0	7169455
156	2020-06-07	19	0	0	0	7169455
157	2020-06-08	19	0	0	0	7169455
158	2020-06-09	19	0	0	0	7169455
159	2020-06-10	19	0	0	0	7169455
160	2020-06-11	19	0	0	0	7169455
161	2020-06-12	19	0	0	0	7169455
162	2020-06-13	19	0	0	0	7169455
163	2020-06-14	19	0	0	0	7169455
164	2020-06-15	19	0	0	0	7169455
165	2020-06-16	19	0	0	0	7169455
166	2020-06-17	19	0	0	0	7169455
167	2020-06-18	19	0	0	0	7169455
168	2020-06-19	19	0	0	0	7169455
169	2020-06-20	19	0	0	0	7169455
170	2020-06-21	19	0	0	0	7169455
171	2020-06-22	19	0	0	0	7169455
172	2020-06-23	19	0	0	0	7169455
173	2020-06-24	19	0	0	0	7169455
174	2020-06-25	19	0	0	0	7169455
175	2020-06-26	19	0	0	0	7169455
176	2020-06-27	19	0	0	0	7169455
177	2020-06-28	19	0	0	0	7169455
178	2020-06-29	19	0	0	0	7169455
179	2020-06-30	19	0	0	0	7169455
180	2020-07-01	19	0	0	0	7169455
181	2020-07-02	19	0	0	0	7169455
182	2020-07-03	19	0	0	0	7169455
183	2020-07-04	19	0	0	0	7169455
184	2020-07-05	19	0	0	0	7169455
185	2020-07-06	19	0	0	0	7169455
186	2020-07-07	19	0	0	0	7169455
187	2020-07-08	19	0	0	0	7169455
188	2020-07-09	19	0	0	0	7169455
189	2020-07-10	19	0	0	0	7169455
190	2020-07-11	19	0	0	0	7169455
191	2020-07-12	19	0	0	0	7169455
192	2020-07-13	19	0	0	0	7169455
193	2020-07-14	19	0	0	0	7169455
194	2020-07-15	19	0	0	0	7169455
195	2020-07-16	19	0	0	0	7169455
196	2020-07-17	19	0	0	0	7169455
197	2020-07-18	19	0	0	0	7169455
198	2020-07-19	19	0	0	0	7169455
199	2020-07-20	19	0	0	0	7169455
200	2020-07-21	19	0	0	0	7169455
201	2020-07-22	19	0	0	0	7169455
202	2020-07-23	19	0	0	0	7169455
203	2020-07-24	19	0	0	0	7169455
204	2020-07-25	20	0	0	1	7169455
205	2020-07-26	20	0	0	0	7169455
206	2020-07-27	20	0	0	0	7169455
207	2020-07-28	20	0	0	0	7169455
208	2020-07-29	20	0	0	0	7169455
209	2020-07-30	20	0	0	0	7169455
210	2020-07-31	20	0	0	0	7169455
211	2020-08-01	20	0	0	0	7169455
212	2020-08-02	20	0	0	0	7169455
213	2020-08-03	20	0	0	0	7169455
214	2020-08-04	20	0	0	0	7169455
215	2020-08-05	20	0	0	0	7169455
216	2020-08-06	20	0	0	0	7169455
217	2020-08-07	20	0	0	0	7169455
218	2020-08-08	20	0	0	0	7169455
219	2020-08-09	20	0	0	0	7169455
220	2020-08-10	20	0	0	0	7169455
221	2020-08-11	20	0	0	0	7169455
222	2020-08-12	20	0	0	0	7169455
223	2020-08-13	20	0	0	0	7169455
224	2020-08-14	20	0	0	0	7169455
225	2020-08-15	20	0	0	0	7169455
226	2020-08-16	22	0	0	2	7169455
227	2020-08-17	22	0	0	0	7169455
228	2020-08-18	22	0	0	0	7169455
229	2020-08-19	22	0	0	0	7169455
230	2020-08-20	22	0	0	0	7169455
231	2020-08-21	22	0	0	0	7169455
232	2020-08-22	22	0	0	0	7169455
233	2020-08-23	22	0	0	0	7169455
234	2020-08-24	22	0	0	0	7169455
235	2020-08-25	22	0	0	0	7169455
236	2020-08-26	22	0	0	0	7169455
237	2020-08-27	22	0	0	0	7169455
238	2020-08-28	22	0	0	0	7169455
239	2020-08-29	22	0	0	0	7169455
240	2020-08-30	22	0	0	0	7169455
241	2020-08-31	22	0	0	0	7169455
242	2020-09-01	22	0	0	0	7169455
243	2020-09-02	22	0	0	0	7169455
244	2020-09-03	22	0	0	0	7169455
245	2020-09-04	22	0	0	0	7169455
246	2020-09-05	22	0	0	0	7169455
247	2020-09-06	22	0	0	0	7169455
248	2020-09-07	22	0	0	0	7169455
249	2020-09-08	22	0	0	0	7169455
250	2020-09-09	22	0	0	0	7169455
251	2020-09-10	22	0	0	0	7169455
252	2020-09-11	22	0	0	0	7169455
253	2020-09-12	23	0	0	1	7169455
254	2020-09-13	23	0	0	0	7169455
255	2020-09-14	23	0	0	0	7169455
256	2020-09-15	23	0	0	0	7169455
257	2020-09-16	23	0	0	0	7169455
258	2020-09-17	23	0	0	0	7169455
259	2020-09-18	23	0	0	0	7169455
260	2020-09-19	23	0	0	0	7169455
261	2020-09-20	23	0	0	0	7169455
262	2020-09-21	23	0	0	0	7169455
263	2020-09-22	23	0	0	0	7169455
264	2020-09-23	23	0	0	0	7169455
265	2020-09-24	23	0	0	0	7169455
266	2020-09-25	23	0	0	0	7169455
267	2020-09-26	23	0	0	0	7169455
268	2020-09-27	23	0	0	0	7169455
269	2020-09-28	23	0	0	0	7169455
270	2020-09-29	23	0	0	0	7169455
271	2020-09-30	23	0	0	0	7169455
272	2020-10-01	23	0	0	0	7169455
273	2020-10-02	23	0	0	0	7169455
274	2020-10-03	23	0	0	0	7169455
275	2020-10-04	23	0	0	0	7169455
276	2020-10-05	23	0	0	0	7169455
277	2020-10-06	23	0	0	0	7169455
278	2020-10-07	23	0	0	0	7169455
279	2020-10-08	23	0	0	0	7169455
280	2020-10-09	23	0	0	0	7169455
281	2020-10-10	23	0	0	0	7169455
282	2020-10-11	23	0	0	0	7169455
283	2020-10-12	23	0	0	0	7169455
284	2020-10-13	23	0	0	0	7169455
285	2020-10-14	23	0	0	0	7169455
286	2020-10-15	23	0	0	0	7169455
287	2020-10-16	23	0	0	0	7169455
288	2020-10-17	23	0	0	0	7169455
289	2020-10-18	23	0	0	0	7169455
290	2020-10-19	23	0	0	0	7169455
291	2020-10-20	23	0	0	0	7169455
292	2020-10-21	23	0	0	0	7169455
293	2020-10-22	24	0	0	1	7169455
294	2020-10-23	24	0	0	0	7169455
295	2020-10-24	24	0	0	0	7169455
296	2020-10-25	24	0	0	0	7169455
297	2020-10-26	24	0	0	0	7169455
298	2020-10-27	24	0	0	0	7169455
299	2020-10-28	24	0	0	0	7169455
300	2020-10-29	24	0	0	0	7169455
301	2020-10-30	24	0	0	0	7169455
302	2020-10-31	24	0	0	0	7169455
303	2020-11-01	24	0	0	0	7169455
304	2020-11-02	24	0	0	0	7169455
305	2020-11-03	24	0	0	0	7169455
306	2020-11-04	24	0	0	0	7169455
307	2020-11-05	24	0	0	0	7169455
308	2020-11-06	24	0	0	0	7169455
309	2020-11-07	24	0	0	0	7169455
310	2020-11-08	24	0	0	0	7169455
311	2020-11-09	24	0	0	0	7169455
312	2020-11-10	24	0	0	0	7169455
313	2020-11-11	24	0	0	0	7169455
314	2020-11-12	24	0	0	0	7169455
315	2020-11-13	24	0	0	0	7169455
316	2020-11-14	24	0	0	0	7169455
317	2020-11-15	24	0	0	0	7169455
318	2020-11-16	24	0	0	0	7169455
319	2020-11-17	24	0	0	0	7169455
320	2020-11-18	25	0	0	1	7169455
321	2020-11-19	25	0	0	0	7169455
322	2020-11-20	25	0	0	0	7169455
323	2020-11-21	25	0	0	0	7169455
324	2020-11-22	25	0	0	0	7169455
325	2020-11-23	25	0	0	0	7169455
326	2020-11-24	39	0	0	14	7169455
327	2020-11-25	39	0	0	0	7169455
328	2020-11-26	39	0	0	0	7169455
329	2020-11-27	39	0	0	0	7169455
330	2020-11-28	39	0	0	0	7169455
331	2020-11-29	39	0	0	0	7169455
332	2020-11-30	39	0	0	0	7169455
333	2020-12-01	39	0	0	0	7169455
334	2020-12-02	39	0	0	0	7169455
335	2020-12-03	39	0	0	0	7169455
336	2020-12-04	39	0	0	0	7169455
337	2020-12-05	39	0	0	0	7169455
338	2020-12-06	39	0	0	0	7169455
339	2020-12-07	39	0	0	0	7169455
340	2020-12-08	41	0	0	2	7169455
341	2020-12-09	41	0	0	0	7169455
342	2020-12-10	41	0	0	0	7169455
343	2020-12-11	41	0	0	0	7169455
344	2020-12-12	41	0	0	0	7169455
345	2020-12-13	41	0	0	0	7169455
346	2020-12-14	41	0	0	0	7169455
347	2020-12-15	41	0	0	0	7169455
348	2020-12-16	41	0	0	0	7169455
349	2020-12-17	41	0	0	0	7169455
350	2020-12-18	41	0	0	0	7169455
351	2020-12-19	41	0	0	0	7169455
352	2020-12-20	41	0	0	0	7169455
353	2020-12-21	41	0	0	0	7169455
354	2020-12-22	41	0	0	0	7169455
355	2020-12-23	41	0	0	0	7169455
356	2020-12-24	41	0	0	0	7169455
357	2020-12-25	41	0	0	0	7169455
358	2020-12-26	41	0	0	0	7169455
359	2020-12-27	41	0	0	0	7169455
360	2020-12-28	41	0	0	0	7169455
361	2020-12-29	41	0	0	0	7169455
362	2020-12-30	41	0	0	0	7169455
363	2020-12-31	41	0	0	0	7169455
364	2021-01-01	41	0	0	0	7169455
365	2021-01-02	41	0	0	0	7169455
366	2021-01-03	41	0	0	0	7169455
367	2021-01-04	41	0	0	0	7169455
368	2021-01-05	41	0	0	0	7169455
369	2021-01-06	41	0	0	0	7169455
370	2021-01-07	41	0	0	0	7169455
371	2021-01-08	41	0	0	0	7169455
372	2021-01-09	41	0	0	0	7169455
373	2021-01-10	41	0	0	0	7169455
374	2021-01-11	41	0	0	0	7169455
375	2021-01-12	41	0	0	0	7169455
376	2021-01-13	41	0	0	0	7169455
377	2021-01-14	41	0	0	0	7169455
378	2021-01-15	41	0	0	0	7169455
379	2021-01-16	41	0	0	0	7169455
380	2021-01-17	41	0	0	0	7169455
381	2021-01-18	41	0	0	0	7169455
382	2021-01-19	41	0	0	0	7169455
383	2021-01-20	41	0	0	0	7169455
384	2021-01-21	41	0	0	0	7169455
385	2021-01-22	41	0	0	0	7169455
386	2021-01-23	43	0	0	2	7169455
387	2021-01-24	43	0	0	0	7169455
388	2021-01-25	43	0	0	0	7169455
389	2021-01-26	44	0	0	1	7169455
390	2021-01-27	44	0	0	0	7169455
391	2021-01-28	44	0	0	0	7169455
392	2021-01-29	44	0	0	0	7169455
393	2021-01-30	44	0	0	0	7169455
394	2021-01-31	44	0	0	0	7169455
395	2021-02-01	44	0	0	0	7169455
396	2021-02-02	44	0	0	0	7169455
397	2021-02-03	44	0	0	0	7169455
398	2021-02-04	45	0	0	1	7169455
399	2021-02-05	45	0	0	0	7169455
400	2021-02-06	45	0	0	0	7169455
401	2021-02-07	45	0	0	0	7169455
402	2021-02-08	45	0	0	0	7169455
403	2021-02-09	45	0	0	0	7169455
404	2021-02-10	45	0	0	0	7169455
405	2021-02-11	45	0	0	0	7169455
406	2021-02-12	45	0	0	0	7169455
407	2021-02-13	45	0	0	0	7169455
408	2021-02-14	45	0	0	0	7169455
409	2021-02-15	45	0	0	0	7169455
410	2021-02-16	45	0	0	0	7169455
411	2021-02-17	45	0	0	0	7169455
412	2021-02-18	45	0	0	0	7169455
413	2021-02-19	45	0	0	0	7169455
414	2021-02-20	45	0	0	0	7169455
415	2021-02-21	45	0	0	0	7169455
416	2021-02-22	45	0	0	0	7169455
417	2021-02-23	45	0	0	0	7169455
418	2021-02-24	45	0	0	0	7169455
419	2021-02-25	45	0	0	0	7169455
420	2021-02-26	45	0	0	0	7169455
421	2021-02-27	45	0	0	0	7169455
422	2021-02-28	45	0	0	0	7169455
423	2021-03-01	45	0	0	0	7169455
424	2021-03-02	45	0	0	0	7169455
425	2021-03-03	45	0	0	0	7169455
426	2021-03-04	45	0	0	0	7169455
427	2021-03-05	45	0	0	0	7169455
428	2021-03-06	47	0	0	2	7169455
429	2021-03-07	47	0	0	0	7169455
430	2021-03-08	47	0	0	0	7169455
431	2021-03-09	47	0	0	0	7169455
432	2021-03-10	47	0	0	0	7169455
433	2021-03-11	48	0	0	1	7169455
434	2021-03-12	48	0	0	0	7169455
435	2021-03-13	48	0	0	0	7169455
436	2021-03-14	49	0	0	1	7169455
437	2021-03-15	49	0	0	0	7169455
438	2021-03-16	49	0	0	0	7169455
439	2021-03-17	49	0	0	0	7169455
440	2021-03-18	49	0	0	0	7169455
441	2021-03-19	49	0	0	0	7169455
442	2021-03-20	49	0	0	0	7169455
443	2021-03-21	49	0	0	0	7169455
444	2021-03-22	49	0	0	0	7169455
445	2021-03-23	49	0	0	0	7169455
446	2021-03-24	49	0	0	0	7169455
447	2021-03-25	49	0	0	0	7169455
448	2021-03-26	49	0	0	0	7169455
449	2021-03-27	49	0	0	0	7169455
450	2021-03-28	49	0	0	0	7169455
451	2021-03-29	49	0	0	0	7169455
452	2021-03-30	49	0	0	0	7169455
453	2021-03-31	49	0	0	0	7169455
454	2021-04-01	49	0	0	0	7169455
455	2021-04-02	49	0	0	0	7169455
456	2021-04-03	49	0	0	0	7169455
457	2021-04-04	49	0	0	0	7169455
458	2021-04-05	49	0	0	0	7169455
459	2021-04-06	49	0	0	0	7169455
460	2021-04-07	49	0	0	0	7169455
461	2021-04-08	49	0	0	0	7169455
462	2021-04-09	49	0	0	0	7169455
463	2021-04-10	49	0	0	0	7169455
464	2021-04-11	49	0	0	0	7169455
465	2021-04-12	51	0	0	2	7169455
466	2021-04-13	52	0	0	1	7169455
467	2021-04-14	52	0	0	0	7169455
468	2021-04-15	53	0	0	1	7169455
469	2021-04-16	53	0	0	0	7169455
470	2021-04-17	54	0	0	1	7169455
471	2021-04-18	58	0	0	4	7169455
472	2021-04-19	58	0	0	0	7169455
473	2021-04-20	58	0	0	0	7169455
474	2021-04-21	60	0	0	2	7169455
475	2021-04-22	88	0	0	28	7169455
476	2021-04-23	94	0	0	6	7169455
477	2021-04-24	158	0	0	64	7169455
478	2021-04-25	245	0	0	87	7169455
479	2021-04-26	312	0	0	67	7169455
480	2021-04-27	425	0	0	113	7169455
481	2021-04-28	500	0	0	75	7169455
482	2021-04-29	582	0	0	82	7169455
483	2021-04-30	642	0	0	60	7169455
484	2021-05-01	714	0	0	72	7169455
485	2021-05-02	778	0	0	64	7169455
486	2021-05-03	880	0	0	102	7169455
487	2021-05-04	913	0	0	33	7169455
488	2021-05-05	966	0	0	53	7169455
489	2021-05-06	1012	0	0	46	7169455
490	2021-05-07	1117	0	0	105	7169455
491	2021-05-08	1145	0	0	28	7169455
492	2021-05-09	1173	0	0	28	7169455
493	2021-05-10	1242	1	1	69	7169455
494	2021-05-11	1267	1	0	25	7169455
495	2021-05-12	1302	1	0	35	7169455
496	2021-05-13	1357	1	0	55	7169455
497	2021-05-14	1422	1	0	65	7169455
498	2021-05-15	1438	2	1	16	7169455
499	2021-05-16	1510	2	0	72	7169455
500	2021-05-17	1531	2	0	21	7169455
501	2021-05-18	1578	2	0	47	7169455
502	2021-05-19	1627	2	0	49	7169455
503	2021-05-20	1677	2	0	50	7169455
504	2021-05-21	1691	2	0	14	7169455
505	2021-05-22	1703	2	0	12	7169455
506	2021-05-23	1722	2	0	19	7169455
507	2021-05-24	1741	2	0	19	7169455
508	2021-05-25	1762	2	0	21	7169455
509	2021-05-26	1818	2	0	56	7169455
510	2021-05-27	1823	2	0	5	7169455
511	2021-05-28	1835	2	0	12	7169455
512	2021-05-29	1845	3	1	10	7169455
513	2021-05-30	1848	3	0	3	7169455
514	2021-05-31	1851	3	0	3	7169455
515	2021-06-01	1852	3	0	1	7169455
516	2021-06-02	1869	3	0	17	7169455
517	2021-06-03	1874	3	0	5	7169455
518	2021-06-04	1883	3	0	9	7169455
519	2021-06-05	1892	3	0	9	7169455
520	2021-06-06	1897	3	0	5	7169455
521	2021-06-07	1903	3	0	6	7169455
522	2021-06-08	1908	3	0	5	7169455
523	2021-06-09	1910	3	0	2	7169455
524	2021-06-10	1911	3	0	1	7169455
525	2021-06-11	1915	3	0	4	7169455
526	2021-06-12	1919	3	0	4	7169455
527	2021-06-13	1930	3	0	11	7169455
528	2021-06-14	1936	3	0	6	7169455
529	2021-06-15	1950	3	0	14	7169455
530	2021-06-16	1965	3	0	15	7169455
531	2021-06-17	1973	3	0	8	7169455
532	2021-06-18	1974	3	0	1	7169455
533	2021-06-19	1987	3	0	13	7169455
534	2021-06-20	1990	3	0	3	7169455
535	2021-06-21	1993	3	0	3	7169455
536	2021-06-22	1994	3	0	1	7169455
537	2021-06-23	2007	3	0	13	7169455
538	2021-06-24	2016	3	0	9	7169455
539	2021-06-25	2020	3	0	4	7169455
540	2021-06-26	2034	3	0	14	7169455
541	2021-06-27	2040	3	0	6	7169455
542	2021-06-28	2050	3	0	10	7169455
543	2021-06-29	2076	3	0	26	7169455
544	2021-06-30	2101	3	0	25	7169455
545	2021-07-01	2121	3	0	20	7169455
546	2021-07-02	2144	3	0	23	7169455
547	2021-07-03	2176	3	0	32	7169455
548	2021-07-04	2212	3	0	36	7169455
549	2021-07-05	2244	3	0	32	7169455
550	2021-07-06	2300	3	0	56	7169455
551	2021-07-07	2356	3	0	56	7169455
552	2021-07-08	2400	3	0	44	7169455
553	2021-07-09	2469	3	0	69	7169455
554	2021-07-10	2537	3	0	68	7169455
555	2021-07-11	2630	3	0	93	7169455
556	2021-07-12	2719	3	0	89	7169455
557	2021-07-13	2825	3	0	106	7169455
558	2021-07-14	2901	3	0	76	7169455
559	2021-07-15	2976	3	0	75	7169455
560	2021-07-16	3092	4	1	116	7169455
561	2021-07-17	3187	4	0	95	7169455
562	2021-07-18	3295	4	0	108	7169455
563	2021-07-19	3426	5	1	131	7169455
564	2021-07-20	3540	5	0	114	7169455
565	2021-07-21	3710	5	0	170	7169455
566	2021-07-22	3863	5	0	153	7169455
567	2021-07-23	4119	5	0	256	7169455
568	2021-07-24	4342	5	0	223	7169455
569	2021-07-25	4620	5	0	278	7169455
570	2021-07-26	4762	5	0	142	7169455
571	2021-07-27	4985	5	0	223	7169455
572	2021-07-28	5154	5	0	169	7169455
573	2021-07-29	5434	6	1	280	7169455
574	2021-07-30	5675	6	0	241	7169455
575	2021-07-31	5919	6	0	244	7169455
576	2021-08-01	6299	7	1	380	7169455
577	2021-08-02	6566	7	0	267	7169455
578	2021-08-03	6765	7	0	199	7169455
579	2021-08-04	7015	7	0	250	7169455
580	2021-08-05	7305	7	0	290	7169455
581	2021-08-06	7511	7	0	206	7169455
582	2021-08-07	7778	7	0	267	7169455
583	2021-08-08	8132	8	1	354	7169455
584	2021-08-09	8391	8	0	259	7169455
585	2021-08-10	8561	8	0	170	7169455
586	2021-08-11	8876	8	0	315	7169455
587	2021-08-12	9161	8	0	285	7169455
588	2021-08-13	9363	9	1	202	7169455
589	2021-08-14	9668	9	0	305	7169455
590	2021-08-15	9894	9	0	226	7169455
591	2021-08-16	10092	9	0	198	7169455
592	2021-08-17	10441	9	0	349	7169455
593	2021-08-18	10648	9	0	207	7169455
594	2021-08-19	11029	9	0	381	7169455
595	2021-08-20	11313	9	0	284	7169455
596	2021-08-21	11753	11	2	440	7169455
597	2021-08-22	12164	11	0	411	7169455
598	2021-08-23	12469	11	0	305	7169455
599	2021-08-24	12621	11	0	152	7169455
600	2021-08-25	12957	11	0	336	7169455
601	2021-08-26	13909	11	0	952	7169455
602	2021-08-27	14104	12	1	195	7169455
603	2021-08-28	14351	12	0	247	7169455
604	2021-08-29	14466	12	0	115	7169455
605	2021-08-30	14641	12	0	175	7169455
606	2021-08-31	14816	14	2	175	7169455
607	2021-09-01	15015	14	0	199	7169455
608	2021-09-02	15289	14	0	274	7169455
609	2021-09-03	15459	14	0	170	7169455
610	2021-09-04	15605	15	1	146	7169455
611	2021-09-05	15761	16	1	156	7169455
612	2021-09-06	15933	16	0	172	7169455
613	2021-09-07	16058	16	0	125	7169455
614	2021-09-08	16365	16	0	307	7169455
615	2021-09-09	16576	16	0	211	7169455
616	2021-09-10	16742	16	0	166	7169455
617	2021-09-11	16936	16	0	194	7169455
618	2021-09-12	17140	16	0	204	7169455
619	2021-09-13	17357	16	0	217	7169455
620	2021-09-14	17555	16	0	198	7169455
621	2021-09-15	17682	16	0	127	7169455
622	2021-09-16	17905	16	0	223	7169455
623	2021-09-17	18059	16	0	154	7169455
624	2021-09-18	18347	16	0	288	7169455
625	2021-09-19	18814	16	0	467	7169455
626	2021-09-20	19185	16	0	371	7169455
627	2021-09-21	19399	16	0	214	7169455
628	2021-09-22	19730	16	0	331	7169455
629	2021-09-23	19952	16	0	222	7169455
630	2021-09-24	20646	16	0	694	7169455
631	2021-09-25	21080	16	0	434	7169455
632	2021-09-26	21527	16	0	447	7169455
633	2021-09-27	21819	16	0	292	7169455
634	2021-09-28	22441	16	0	622	7169455
635	2021-09-29	22941	16	0	500	7169455
636	2021-09-30	23488	17	1	547	7169455
637	2021-10-01	23846	18	1	358	7169455
638	2021-10-02	24310	20	2	464	7169455
639	2021-10-03	24916	21	1	606	7169455
640	2021-10-04	25217	22	1	301	7169455

## Sheet: occupied Palestinian territory
Unnamed: 0	date	cumulative_cases	Cumulative_deaths	New_deaths	new_cases	population
0	2020-01-03	0	0	0	0	4685306
1	2020-01-04	0	0	0	0	4685306
2	2020-01-05	0	0	0	0	4685306
3	2020-01-06	0	0	0	0	4685306
4	2020-01-07	0	0	0	0	4685306
5	2020-01-08	0	0	0	0	4685306
6	2020-01-09	0	0	0	0	4685306
7	2020-01-10	0	0	0	0	4685306
8	2020-01-11	0	0	0	0	4685306
9	2020-01-12	0	0	0	0	4685306
10	2020-01-13	0	0	0	0	4685306
11	2020-01-14	0	0	0	0	4685306
12	2020-01-15	0	0	0	0	4685306
13	2020-01-16	0	0	0	0	4685306
14	2020-01-17	0	0	0	0	4685306
15	2020-01-18	0	0	0	0	4685306
16	2020-01-19	0	0	0	0	4685306
17	2020-01-20	0	0	0	0	4685306
18	2020-01-21	0	0	0	0	4685306
19	2020-01-22	0	0	0	0	4685306
20	2020-01-23	0	0	0	0	4685306
21	2020-01-24	0	0	0	0	4685306
22	2020-01-25	0	0	0	0	4685306
23	2020-01-26	0	0	0	0	4685306
24	2020-01-27	0	0	0	0	4685306
25	2020-01-28	0	0	0	0	4685306
26	2020-01-29	0	0	0	0	4685306
27	2020-01-30	0	0	0	0	4685306
28	2020-01-31	0	0	0	0	4685306
29	2020-02-01	0	0	0	0	4685306
30	2020-02-02	0	0	0	0	4685306
31	2020-02-03	0	0	0	0	4685306
32	2020-02-04	0	0	0	0	4685306
33	2020-02-05	0	0	0	0	4685306
34	2020-02-06	0	0	0	0	4685306
35	2020-02-07	0	0	0	0	4685306
36	2020-02-08	0	0	0	0	4685306
37	2020-02-09	0	0	0	0	4685306
38	2020-02-10	0	0	0	0	4685306
39	2020-02-11	0	0	0	0	4685306
40	2020-02-12	0	0	0	0	4685306
41	2020-02-13	0	0	0	0	4685306
42	2020-02-14	0	0	0	0	4685306
43	2020-02-15	0	0	0	0	4685306
44	2020-02-16	0	0	0	0	4685306
45	2020-02-17	0	0	0	0	4685306
46	2020-02-18	0	0	0	0	4685306
47	2020-02-19	0	0	0	0	4685306
48	2020-02-20	0	0	0	0	4685306
49	2020-02-21	0	0	0	0	4685306
50	2020-02-22	0	0	0	0	4685306
51	2020-02-23	0	0	0	0	4685306
52	2020-02-24	0	0	0	0	4685306
53	2020-02-25	0	0	0	0	4685306
54	2020-02-26	0	0	0	0	4685306
55	2020-02-27	0	0	0	0	4685306
56	2020-02-28	0	0	0	0	4685306
57	2020-02-29	0	0	0	0	4685306
58	2020-03-01	0	0	0	0	4685306
59	2020-03-02	0	0	0	0	4685306
60	2020-03-03	0	0	0	0	4685306
61	2020-03-04	0	0	0	0	4685306
62	2020-03-05	11	0	0	11	4685306
63	2020-03-06	20	0	0	9	4685306
64	2020-03-07	20	0	0	0	4685306
65	2020-03-08	23	0	0	3	4685306
66	2020-03-09	29	0	0	6	4685306
67	2020-03-10	30	0	0	1	4685306
68	2020-03-11	34	0	0	4	4685306
69	2020-03-12	35	0	0	1	4685306
70	2020-03-13	39	0	0	4	4685306
71	2020-03-14	42	0	0	3	4685306
72	2020-03-15	42	0	0	0	4685306
73	2020-03-16	43	0	0	1	4685306
74	2020-03-17	45	0	0	2	4685306
75	2020-03-18	45	0	0	0	4685306
76	2020-03-19	48	0	0	3	4685306
77	2020-03-20	48	0	0	0	4685306
78	2020-03-21	52	0	0	4	4685306
79	2020-03-22	55	0	0	3	4685306
80	2020-03-23	59	0	0	4	4685306
81	2020-03-24	60	0	0	1	4685306
82	2020-03-25	62	0	0	2	4685306
83	2020-03-26	64	1	1	2	4685306
84	2020-03-27	91	1	0	27	4685306
85	2020-03-28	97	1	0	6	4685306
86	2020-03-29	104	1	0	7	4685306
87	2020-03-30	115	1	0	11	4685306
88	2020-03-31	117	1	0	2	4685306
89	2020-04-01	134	1	0	17	4685306
90	2020-04-02	155	1	0	21	4685306
91	2020-04-03	165	1	0	10	4685306
92	2020-04-04	193	1	0	28	4685306
93	2020-04-05	217	1	0	24	4685306
94	2020-04-06	246	1	0	29	4685306
95	2020-04-07	254	1	0	8	4685306
96	2020-04-08	263	1	0	9	4685306
97	2020-04-09	263	1	0	0	4685306
98	2020-04-10	266	1	0	3	4685306
99	2020-04-11	268	2	1	2	4685306
100	2020-04-12	268	2	0	0	4685306
101	2020-04-13	271	2	0	3	4685306
102	2020-04-14	274	2	0	3	4685306
103	2020-04-15	288	2	0	14	4685306
104	2020-04-16	293	2	0	5	4685306
105	2020-04-17	295	2	0	2	4685306
106	2020-04-18	313	2	0	18	4685306
107	2020-04-19	320	2	0	7	4685306
108	2020-04-20	324	2	0	4	4685306
109	2020-04-21	329	2	0	5	4685306
110	2020-04-22	335	2	0	6	4685306
111	2020-04-23	336	2	0	1	4685306
112	2020-04-24	336	2	0	0	4685306
113	2020-04-25	340	2	0	4	4685306
114	2020-04-26	342	2	0	2	4685306
115	2020-04-27	342	2	0	0	4685306
116	2020-04-28	342	2	0	0	4685306
117	2020-04-29	343	2	0	1	4685306
118	2020-04-30	344	2	0	1	4685306
119	2020-05-01	344	2	0	0	4685306
120	2020-05-02	353	2	0	9	4685306
121	2020-05-03	353	2	0	0	4685306
122	2020-05-04	353	2	0	0	4685306
123	2020-05-05	532	4	2	179	4685306
124	2020-05-06	543	4	0	11	4685306
125	2020-05-07	546	4	0	3	4685306
126	2020-05-08	547	4	0	1	4685306
127	2020-05-09	547	4	0	0	4685306
128	2020-05-10	547	4	0	0	4685306
129	2020-05-11	547	4	0	0	4685306
130	2020-05-12	547	4	0	0	4685306
131	2020-05-13	547	4	0	0	4685306
132	2020-05-14	548	4	0	1	4685306
133	2020-05-15	548	4	0	0	4685306
134	2020-05-16	554	4	0	6	4685306
135	2020-05-17	555	4	0	1	4685306
136	2020-05-18	560	4	0	5	4685306
137	2020-05-19	567	4	0	7	4685306
138	2020-05-20	570	4	0	3	4685306
139	2020-05-21	577	4	0	7	4685306
140	2020-05-22	602	4	0	25	4685306
141	2020-05-23	602	4	0	0	4685306
142	2020-05-24	602	5	1	0	4685306
143	2020-05-25	602	5	0	0	4685306
144	2020-05-26	602	5	0	0	4685306
145	2020-05-27	605	5	0	3	4685306
146	2020-05-28	613	5	0	8	4685306
147	2020-05-29	625	5	0	12	4685306
148	2020-05-30	625	5	0	0	4685306
149	2020-05-31	626	5	0	1	4685306
150	2020-06-01	627	5	0	1	4685306
151	2020-06-02	628	5	0	1	4685306
152	2020-06-03	630	5	0	2	4685306
153	2020-06-04	636	5	0	6	4685306
154	2020-06-05	643	5	0	7	4685306
155	2020-06-06	643	5	0	0	4685306
156	2020-06-07	643	5	0	0	4685306
157	2020-06-08	643	5	0	0	4685306
158	2020-06-09	652	5	0	9	4685306
159	2020-06-10	661	5	0	9	4685306
160	2020-06-11	665	5	0	4	4685306
161	2020-06-12	667	5	0	2	4685306
162	2020-06-13	669	5	0	2	4685306
163	2020-06-14	673	5	0	4	4685306
164	2020-06-15	676	5	0	3	4685306
165	2020-06-16	689	5	0	13	4685306
166	2020-06-17	695	5	0	6	4685306
167	2020-06-18	745	5	0	50	4685306
168	2020-06-19	795	5	0	50	4685306
169	2020-06-20	870	5	0	75	4685306
170	2020-06-21	979	5	0	109	4685306
171	2020-06-22	1028	5	0	49	4685306
172	2020-06-23	1196	5	0	168	4685306
173	2020-06-24	1375	5	0	179	4685306
174	2020-06-25	1534	5	0	159	4685306
175	2020-06-26	1588	5	0	54	4685306
176	2020-06-27	1795	5	0	207	4685306
177	2020-06-28	2053	7	2	258	4685306
178	2020-06-29	2248	7	0	195	4685306
179	2020-06-30	2443	8	1	195	4685306
180	2020-07-01	2765	11	3	322	4685306
181	2020-07-02	3095	11	0	330	4685306
182	2020-07-03	3417	11	0	322	4685306
183	2020-07-04	3689	15	4	272	4685306
184	2020-07-05	4250	19	4	561	4685306
185	2020-07-06	4722	20	1	472	4685306
186	2020-07-07	4786	21	1	64	4685306
187	2020-07-08	5092	22	1	306	4685306
188	2020-07-09	5567	24	2	475	4685306
189	2020-07-10	5829	27	3	262	4685306
190	2020-07-11	6225	30	3	396	4685306
191	2020-07-12	6688	32	2	463	4685306
192	2020-07-13	7037	39	7	349	4685306
193	2020-07-14	7441	41	2	404	4685306
194	2020-07-15	7734	47	6	293	4685306
195	2020-07-16	8153	47	0	419	4685306
196	2020-07-17	8616	52	5	463	4685306
197	2020-07-18	9055	57	5	439	4685306
198	2020-07-19	9587	62	5	532	4685306
199	2020-07-20	10052	65	3	465	4685306
200	2020-07-21	10520	66	1	468	4685306
201	2020-07-22	10923	67	1	403	4685306
202	2020-07-23	11279	69	2	356	4685306
203	2020-07-24	11875	70	1	596	4685306
204	2020-07-25	12412	73	3	537	4685306
205	2020-07-26	12795	78	5	383	4685306
206	2020-07-27	13125	79	1	330	4685306
207	2020-07-28	13457	81	2	332	4685306
208	2020-07-29	13938	81	0	481	4685306
209	2020-07-30	14458	83	2	520	4685306
210	2020-07-31	14838	84	1	380	4685306
211	2020-08-01	15232	85	1	394	4685306
212	2020-08-02	15555	86	1	323	4685306
213	2020-08-03	15780	87	1	225	4685306
214	2020-08-04	16024	87	0	244	4685306
215	2020-08-05	16628	89	2	604	4685306
216	2020-08-06	16981	92	3	353	4685306
217	2020-08-07	17434	95	3	453	4685306
218	2020-08-08	17948	97	2	514	4685306
219	2020-08-09	18374	103	6	426	4685306
220	2020-08-10	18651	103	0	277	4685306
221	2020-08-11	19121	110	7	470	4685306
222	2020-08-12	19594	114	4	473	4685306
223	2020-08-13	20093	115	1	499	4685306
224	2020-08-14	20525	116	1	432	4685306
225	2020-08-15	21056	116	0	531	4685306
226	2020-08-16	21554	119	3	498	4685306
227	2020-08-17	21935	121	2	381	4685306
228	2020-08-18	22391	123	2	456	4685306
229	2020-08-19	23003	124	1	612	4685306
230	2020-08-20	23427	127	3	424	4685306
231	2020-08-21	23930	131	4	503	4685306
232	2020-08-22	24387	135	4	457	4685306
233	2020-08-23	24698	138	3	311	4685306
234	2020-08-24	25024	143	5	326	4685306
235	2020-08-25	25577	150	7	553	4685306
236	2020-08-26	26162	150	0	585	4685306
237	2020-08-27	26764	152	2	602	4685306
238	2020-08-28	27386	158	6	622	4685306
239	2020-08-29	28110	162	4	724	4685306
240	2020-08-30	28527	164	2	417	4685306
241	2020-08-31	29063	169	5	536	4685306
242	2020-09-01	29938	173	4	875	4685306
243	2020-09-02	30490	180	7	552	4685306
244	2020-09-03	31333	184	4	843	4685306
245	2020-09-04	31929	189	5	596	4685306
246	2020-09-05	32817	192	3	888	4685306
247	2020-09-06	33250	199	7	433	4685306
248	2020-09-07	34012	203	4	762	4685306
249	2020-09-08	34801	206	3	789	4685306
250	2020-09-09	35518	215	9	717	4685306
251	2020-09-10	36214	217	2	696	4685306
252	2020-09-11	37214	224	7	1000	4685306
253	2020-09-12	37866	232	8	652	4685306
254	2020-09-13	38516	238	6	650	4685306
255	2020-09-14	39510	250	12	994	4685306
256	2020-09-15	40298	255	5	788	4685306
257	2020-09-16	41416	261	6	1118	4685306
258	2020-09-17	42379	276	15	963	4685306
259	2020-09-18	43345	278	2	966	4685306
260	2020-09-19	44037	286	8	692	4685306
261	2020-09-20	44763	291	5	726	4685306
262	2020-09-21	45446	300	9	683	4685306
263	2020-09-22	46057	309	9	611	4685306
264	2020-09-23	46614	314	5	557	4685306
265	2020-09-24	47117	317	3	503	4685306
266	2020-09-25	47830	322	5	713	4685306
267	2020-09-26	48282	327	5	452	4685306
268	2020-09-27	48572	334	7	290	4685306
269	2020-09-28	49192	343	9	620	4685306
270	2020-09-29	49695	353	10	503	4685306
271	2020-09-30	50115	360	7	420	4685306
272	2020-10-01	50541	368	8	426	4685306
273	2020-10-02	51062	376	8	521	4685306
274	2020-10-03	51607	379	3	545	4685306
275	2020-10-04	52013	390	11	406	4685306
276	2020-10-05	52433	391	1	420	4685306
277	2020-10-06	52954	402	11	521	4685306
278	2020-10-07	53429	412	10	475	4685306
279	2020-10-08	53939	418	6	510	4685306
280	2020-10-09	54355	422	4	416	4685306
281	2020-10-10	54853	431	9	498	4685306
282	2020-10-11	55134	442	11	281	4685306
283	2020-10-12	55556	445	3	422	4685306
284	2020-10-13	55951	455	10	395	4685306
285	2020-10-14	56467	459	4	516	4685306
286	2020-10-15	56999	463	4	532	4685306
287	2020-10-16	57441	471	8	442	4685306
288	2020-10-17	57838	472	1	397	4685306
289	2020-10-18	58150	472	0	312	4685306
290	2020-10-19	58539	478	6	389	4685306
291	2020-10-20	59082	484	6	543	4685306
292	2020-10-21	59595	492	8	513	4685306
293	2020-10-22	60164	498	6	569	4685306
294	2020-10-23	60670	506	8	506	4685306
295	2020-10-24	61183	510	4	513	4685306
296	2020-10-25	61593	514	4	410	4685306
297	2020-10-26	62046	519	5	453	4685306
298	2020-10-27	62588	525	6	542	4685306
299	2020-10-28	63164	529	4	576	4685306
300	2020-10-29	63614	537	8	450	4685306
301	2020-10-30	64237	545	8	623	4685306
302	2020-10-31	64741	553	8	504	4685306
303	2020-11-01	65262	555	2	521	4685306
304	2020-11-02	65802	561	6	540	4685306
305	2020-11-03	66551	565	4	749	4685306
306	2020-11-04	67184	573	8	633	4685306
307	2020-11-05	67918	576	3	734	4685306
308	2020-11-06	68500	580	4	582	4685306
309	2020-11-07	69181	583	3	681	4685306
310	2020-11-08	69612	584	1	431	4685306
311	2020-11-09	70161	587	3	549	4685306
312	2020-11-10	70841	593	6	680	4685306
313	2020-11-11	71501	607	14	660	4685306
314	2020-11-12	72144	612	5	643	4685306
315	2020-11-13	72967	617	5	823	4685306
316	2020-11-14	73697	623	6	730	4685306
317	2020-11-15	74350	633	10	653	4685306
318	2020-11-16	75326	640	7	976	4685306
319	2020-11-17	76162	647	7	836	4685306
320	2020-11-18	77320	658	11	1158	4685306
321	2020-11-19	78571	667	9	1251	4685306
322	2020-11-20	79822	676	9	1251	4685306
323	2020-11-21	81294	684	8	1472	4685306
324	2020-11-22	82780	698	14	1486	4685306
325	2020-11-23	84340	714	16	1560	4685306
326	2020-11-24	85892	723	9	1552	4685306
327	2020-11-25	87838	740	17	1946	4685306
328	2020-11-26	89558	749	9	1720	4685306
329	2020-11-27	91464	767	18	1906	4685306
330	2020-11-28	93400	776	9	1936	4685306
331	2020-11-29	94861	791	15	1461	4685306
332	2020-11-30	96788	807	16	1927	4685306
333	2020-12-01	98850	822	15	2062	4685306
334	2020-12-02	101386	838	16	2536	4685306
335	2020-12-03	103574	854	16	2188	4685306
336	2020-12-04	106312	873	19	2738	4685306
337	2020-12-05	108280	890	17	1968	4685306
338	2020-12-06	109702	905	15	1422	4685306
339	2020-12-07	112035	922	17	2333	4685306
340	2020-12-08	113755	942	20	1720	4685306
341	2020-12-09	115350	961	19	1595	4685306
342	2020-12-10	117233	984	23	1883	4685306
343	2020-12-11	119414	1008	24	2181	4685306
344	2020-12-12	121157	1029	21	1743	4685306
345	2020-12-13	123002	1062	33	1845	4685306
346	2020-12-14	124641	1079	17	1639	4685306
347	2020-12-15	126205	1107	28	1564	4685306
348	2020-12-16	128512	1130	23	2307	4685306
349	2020-12-17	131037	1156	26	2525	4685306
350	2020-12-18	133186	1186	30	2149	4685306
351	2020-12-19	135356	1207	21	2170	4685306
352	2020-12-20	137106	1232	25	1750	4685306
353	2020-12-21	138533	1256	24	1427	4685306
354	2020-12-22	140047	1287	31	1514	4685306
355	2020-12-23	141608	1316	29	1561	4685306
356	2020-12-24	143718	1347	31	2110	4685306
357	2020-12-25	145422	1364	17	1704	4685306
358	2020-12-26	147234	1385	21	1812	4685306
359	2020-12-27	148540	1406	21	1306	4685306
360	2020-12-28	150046	1434	28	1506	4685306
361	2020-12-29	151409	1460	26	1363	4685306
362	2020-12-30	152558	1479	19	1149	4685306
363	2020-12-31	154097	1500	21	1539	4685306
364	2021-01-01	155365	1529	29	1268	4685306
365	2021-01-02	156815	1550	21	1450	4685306
366	2021-01-03	157879	1578	28	1064	4685306
367	2021-01-04	159034	1609	31	1155	4685306
368	2021-01-05	160043	1629	20	1009	4685306
369	2021-01-06	161234	1649	20	1191	4685306
370	2021-01-07	162322	1663	14	1088	4685306
371	2021-01-08	163573	1684	21	1251	4685306
372	2021-01-09	164395	1707	23	822	4685306
373	2021-01-10	165250	1735	28	855	4685306
374	2021-01-11	165949	1756	21	699	4685306
375	2021-01-12	166877	1768	12	928	4685306
376	2021-01-13	167674	1784	16	797	4685306
377	2021-01-14	168652	1814	30	978	4685306
378	2021-01-15	169388	1821	7	736	4685306
379	2021-01-16	170210	1848	27	822	4685306
380	2021-01-17	170637	1861	13	427	4685306
381	2021-01-18	171215	1881	20	578	4685306
382	2021-01-19	171739	1889	8	524	4685306
383	2021-01-20	172399	1908	19	660	4685306
384	2021-01-21	172896	1918	10	497	4685306
385	2021-01-22	173470	1925	7	574	4685306
386	2021-01-23	173964	1937	12	494	4685306
387	2021-01-24	174413	1951	14	449	4685306
388	2021-01-25	174946	1962	11	533	4685306
389	2021-01-26	175416	1967	5	470	4685306
390	2021-01-27	176076	1977	10	660	4685306
391	2021-01-28	176679	1982	5	603	4685306
392	2021-01-29	177426	1990	8	747	4685306
393	2021-01-30	178001	2001	11	575	4685306
394	2021-01-31	178516	2010	9	515	4685306
395	2021-02-01	178919	2012	2	403	4685306
396	2021-02-02	179505	2023	11	586	4685306
397	2021-02-03	180018	2032	9	513	4685306
398	2021-02-04	180688	2042	10	670	4685306
399	2021-02-05	181349	2050	8	661	4685306
400	2021-02-06	182071	2055	5	722	4685306
401	2021-02-07	182541	2058	3	470	4685306
402	2021-02-08	183365	2072	14	824	4685306
403	2021-02-09	183977	2079	7	612	4685306
404	2021-02-10	184999	2088	9	1022	4685306
405	2021-02-11	185760	2100	12	761	4685306
406	2021-02-12	186861	2102	2	1101	4685306
407	2021-02-13	187526	2110	8	665	4685306
408	2021-02-14	188464	2125	15	938	4685306
409	2021-02-15	189268	2128	3	804	4685306
410	2021-02-16	190316	2133	5	1048	4685306
411	2021-02-17	191359	2139	6	1043	4685306
412	2021-02-18	192791	2147	8	1432	4685306
413	2021-02-19	193418	2155	8	627	4685306
414	2021-02-20	194277	2162	7	859	4685306
415	2021-02-21	194875	2172	10	598	4685306
416	2021-02-22	196439	2180	8	1564	4685306
417	2021-02-23	197773	2190	10	1334	4685306
418	2021-02-24	199769	2200	10	1996	4685306
419	2021-02-25	201160	2205	5	1391	4685306
420	2021-02-26	203260	2216	11	2100	4685306
421	2021-02-27	204815	2227	11	1555	4685306
422	2021-02-28	206438	2236	9	1623	4685306
423	2021-03-01	208349	2259	23	1911	4685306
424	2021-03-02	210073	2275	16	1724	4685306
425	2021-03-03	212485	2281	6	2412	4685306
426	2021-03-04	214502	2296	15	2017	4685306
427	2021-03-05	216802	2314	18	2300	4685306
428	2021-03-06	218628	2333	19	1826	4685306
429	2021-03-07	220639	2352	19	2011	4685306
430	2021-03-08	222903	2365	13	2264	4685306
431	2021-03-09	224906	2387	22	2003	4685306
432	2021-03-10	226734	2400	13	1828	4685306
433	2021-03-11	229065	2427	27	2331	4685306
434	2021-03-12	230356	2445	18	1291	4685306
435	2021-03-13	232665	2467	22	2309	4685306
436	2021-03-14	234449	2494	27	1784	4685306
437	2021-03-15	236591	2509	15	2142	4685306
438	2021-03-16	238889	2534	25	2298	4685306
439	2021-03-17	241286	2561	27	2397	4685306
440	2021-03-18	243479	2590	29	2193	4685306
441	2021-03-19	245790	2608	18	2311	4685306
442	2021-03-20	247641	2629	21	1851	4685306
443	2021-03-21	249421	2656	27	1780	4685306
444	2021-03-22	251668	2677	21	2247	4685306
445	2021-03-23	254006	2708	31	2338	4685306
446	2021-03-24	256265	2728	20	2259	4685306
447	2021-03-25	258297	2751	23	2032	4685306
448	2021-03-26	260390	2771	20	2093	4685306
449	2021-03-27	261901	2787	16	1511	4685306
450	2021-03-28	263220	2810	23	1319	4685306
451	2021-03-29	264934	2834	24	1714	4685306
452	2021-03-30	266720	2852	18	1786	4685306
453	2021-03-31	268590	2868	16	1870	4685306
454	2021-04-01	270878	2881	13	2288	4685306
455	2021-04-02	273231	2901	20	2353	4685306
456	2021-04-03	275479	2917	16	2248	4685306
457	2021-04-04	277130	2941	24	1651	4685306
458	2021-04-05	279936	2966	25	2806	4685306
459	2021-04-06	282570	2976	10	2634	4685306
460	2021-04-07	285163	2997	21	2593	4685306
461	2021-04-08	287835	3015	18	2672	4685306
462	2021-04-09	290719	3043	28	2884	4685306
463	2021-04-10	293137	3076	33	2418	4685306
464	2021-04-11	294639	3102	26	1502	4685306
465	2021-04-12	296874	3124	22	2235	4685306
466	2021-04-13	299636	3150	26	2762	4685306
467	2021-04-14	301547	3168	18	1911	4685306
468	2021-04-15	303470	3190	22	1923	4685306
469	2021-04-16	305187	3204	14	1717	4685306
470	2021-04-17	306961	3223	19	1774	4685306
471	2021-04-18	308579	3251	28	1618	4685306
472	2021-04-19	309567	3285	34	988	4685306
473	2021-04-20	311096	3315	30	1529	4685306
474	2021-04-21	313121	3346	31	2025	4685306
475	2021-04-22	314869	3364	18	1748	4685306
476	2021-04-23	316521	3383	19	1652	4685306
477	2021-04-24	317961	3406	23	1440	4685306
478	2021-04-25	319100	3419	13	1139	4685306
479	2021-04-26	319813	3435	16	713	4685306
480	2021-04-27	320893	3452	17	1080	4685306
481	2021-04-28	322307	3469	17	1414	4685306
482	2021-04-29	323391	3474	5	1084	4685306
483	2021-04-30	324442	3499	25	1051	4685306
484	2021-05-01	325303	3517	18	861	4685306
485	2021-05-02	325967	3525	8	664	4685306
486	2021-05-03	326479	3540	15	512	4685306
487	2021-05-04	327044	3551	11	565	4685306
488	2021-05-05	327762	3564	13	718	4685306
489	2021-05-06	328577	3585	21	815	4685306
490	2021-05-07	329228	3594	9	651	4685306
491	2021-05-08	329787	3606	12	559	4685306
492	2021-05-09	330278	3619	13	491	4685306
493	2021-05-10	330592	3626	7	314	4685306
494	2021-05-11	331090	3646	20	498	4685306
495	2021-05-12	331618	3661	15	528	4685306
496	2021-05-13	332111	3669	8	493	4685306
497	2021-05-14	332111	3669	0	0	4685306
498	2021-05-15	332385	3683	14	274	4685306
499	2021-05-16	332499	3691	8	114	4685306
500	2021-05-17	332668	3696	5	169	4685306
501	2021-05-18	332915	3705	9	247	4685306
502	2021-05-19	333168	3711	6	253	4685306
503	2021-05-20	333373	3716	5	205	4685306
504	2021-05-21	333598	3718	2	225	4685306
505	2021-05-22	333810	3720	2	212	4685306
506	2021-05-23	334042	3727	7	232	4685306
507	2021-05-24	334264	3734	7	222	4685306
508	2021-05-25	334619	3738	4	355	4685306
509	2021-05-26	335175	3748	10	556	4685306
510	2021-05-27	335636	3751	3	461	4685306
511	2021-05-28	336016	3755	4	380	4685306
512	2021-05-29	336410	3757	2	394	4685306
513	2021-05-30	336679	3760	3	269	4685306
514	2021-05-31	336889	3763	3	210	4685306
515	2021-06-01	337191	3765	2	302	4685306
516	2021-06-02	337573	3771	6	382	4685306
517	2021-06-03	337877	3775	4	304	4685306
518	2021-06-04	338174	3777	2	297	4685306
519	2021-06-05	338485	3779	2	311	4685306
520	2021-06-06	338694	3784	5	209	4685306
521	2021-06-07	338867	3785	1	173	4685306
522	2021-06-08	339074	3785	0	207	4685306
523	2021-06-09	339385	3788	3	311	4685306
524	2021-06-10	339631	3790	2	246	4685306
525	2021-06-11	339859	3792	2	228	4685306
526	2021-06-12	340070	3796	4	211	4685306
527	2021-06-13	340253	3798	2	183	4685306
528	2021-06-14	340375	3801	3	122	4685306
529	2021-06-15	340531	3807	6	156	4685306
530	2021-06-16	340789	3810	3	258	4685306
531	2021-06-17	341005	3812	2	216	4685306
532	2021-06-18	341175	3813	1	170	4685306
533	2021-06-19	341340	3816	3	165	4685306
534	2021-06-20	341446	3818	2	106	4685306
535	2021-06-21	341652	3822	4	206	4685306
536	2021-06-22	341856	3823	1	204	4685306
537	2021-06-23	341856	3823	0	0	4685306
538	2021-06-24	342032	3823	0	176	4685306
539	2021-06-25	342206	3823	0	174	4685306
540	2021-06-26	342361	3824	1	155	4685306
541	2021-06-27	342481	3826	2	120	4685306
542	2021-06-28	342562	3827	1	81	4685306
543	2021-06-29	342692	3829	2	130	4685306
544	2021-06-30	342855	3830	1	163	4685306
545	2021-07-01	343008	3831	1	153	4685306
546	2021-07-02	343129	3833	2	121	4685306
547	2021-07-03	343250	3838	5	121	4685306
548	2021-07-04	343333	3838	0	83	4685306
549	2021-07-05	343410	3841	3	77	4685306
550	2021-07-06	343410	3841	0	0	4685306
551	2021-07-07	343621	3844	3	211	4685306
552	2021-07-08	343710	3845	1	89	4685306
553	2021-07-09	343807	3847	2	97	4685306
554	2021-07-10	343890	3847	0	83	4685306
555	2021-07-11	343948	3848	1	58	4685306
556	2021-07-12	344003	3850	2	55	4685306
557	2021-07-13	344065	3850	0	62	4685306
558	2021-07-14	344166	3851	1	101	4685306
559	2021-07-15	344250	3853	2	84	4685306
560	2021-07-16	344345	3853	0	95	4685306
561	2021-07-17	344416	3854	1	71	4685306
562	2021-07-18	344482	3855	1	66	4685306
563	2021-07-19	344521	3855	0	39	4685306
564	2021-07-20	344602	3857	2	81	4685306
565	2021-07-21	344602	3857	0	0	4685306
566	2021-07-22	344717	3859	2	115	4685306
567	2021-07-23	344750	3861	2	33	4685306
568	2021-07-24	344809	3864	3	59	4685306
569	2021-07-25	344872	3865	1	63	4685306
570	2021-07-26	344929	3867	2	57	4685306
571	2021-07-27	345030	3868	1	101	4685306
572	2021-07-28	345169	3869	1	139	4685306
573	2021-07-29	345328	3869	0	159	4685306
574	2021-07-30	345444	3869	0	116	4685306
575	2021-07-31	345578	3871	2	134	4685306
576	2021-08-01	345702	3872	1	124	4685306
577	2021-08-02	345813	3875	3	111	4685306
578	2021-08-03	345924	3877	2	111	4685306
579	2021-08-04	346105	3877	0	181	4685306
580	2021-08-05	346245	3877	0	140	4685306
581	2021-08-06	346407	3877	0	162	4685306
582	2021-08-07	346576	3879	2	169	4685306
583	2021-08-08	346712	3879	0	136	4685306
584	2021-08-09	346872	3881	2	160	4685306
585	2021-08-10	347054	3883	2	182	4685306
586	2021-08-11	347308	3883	0	254	4685306
587	2021-08-12	347748	3886	3	440	4685306
588	2021-08-13	348234	3889	3	486	4685306
589	2021-08-14	348657	3890	1	423	4685306
590	2021-08-15	349108	3891	1	451	4685306
591	2021-08-16	349485	3892	1	377	4685306
592	2021-08-17	350105	3893	1	620	4685306
593	2021-08-18	351000	3893	0	895	4685306
594	2021-08-19	351753	3895	2	753	4685306
595	2021-08-20	352715	3896	1	962	4685306
596	2021-08-21	353741	3897	1	1026	4685306
597	2021-08-22	354603	3900	3	862	4685306
598	2021-08-23	355509	3905	5	906	4685306
599	2021-08-24	356875	3910	5	1366	4685306
600	2021-08-25	358445	3914	4	1570	4685306
601	2021-08-26	360121	3922	8	1676	4685306
602	2021-08-27	361909	3925	3	1788	4685306
603	2021-08-28	363772	3931	6	1863	4685306
604	2021-08-29	365009	3937	6	1237	4685306
605	2021-08-30	366705	3940	3	1696	4685306
606	2021-08-31	369116	3943	3	2411	4685306
607	2021-09-01	371582	3948	5	2466	4685306
608	2021-09-02	374257	3956	8	2675	4685306
609	2021-09-03	377143	3967	11	2886	4685306
610	2021-09-04	379637	3974	7	2494	4685306
611	2021-09-05	381222	3988	14	1585	4685306
612	2021-09-06	383145	3995	7	1923	4685306
613	2021-09-07	385887	4012	17	2742	4685306
614	2021-09-08	388649	4023	11	2762	4685306
615	2021-09-09	391294	4037	14	2645	4685306
616	2021-09-10	393777	4048	11	2483	4685306
617	2021-09-11	396088	4053	5	2311	4685306
618	2021-09-12	397573	4067	14	1485	4685306
619	2021-09-13	399174	4085	18	1601	4685306
620	2021-09-14	401873	4099	14	2699	4685306
621	2021-09-15	404626	4105	6	2753	4685306
622	2021-09-16	406992	4124	19	2366	4685306
623	2021-09-17	409493	4139	15	2501	4685306
624	2021-09-18	411712	4158	19	2219	4685306
625	2021-09-19	412442	4177	19	730	4685306
626	2021-09-20	412442	4177	0	0	4685306
627	2021-09-21	416351	4203	26	3909	4685306
628	2021-09-22	418328	4220	17	1977	4685306
629	2021-09-23	420227	4236	16	1899	4685306
630	2021-09-24	422310	4248	12	2083	4685306
631	2021-09-25	424541	4265	17	2231	4685306
632	2021-09-26	426033	4286	21	1492	4685306
633	2021-09-27	427102	4293	7	1069	4685306
634	2021-09-28	429302	4314	21	2200	4685306
635	2021-09-29	431005	4331	17	1703	4685306
636	2021-09-30	432611	4348	17	1606	4685306
637	2021-10-01	434072	4366	18	1461	4685306
638	2021-10-02	435412	4388	22	1340	4685306
639	2021-10-03	436136	4400	12	724	4685306
640	2021-10-04	437008	4412	12	872	4685306

## Sheet: Venezuela (Bolivarian Republic 
Unnamed: 0	date	cumulative_cases	Cumulative_deaths	New_deaths	new_cases	population
0	2020-01-03	0	0	0	0	28515829
1	2020-01-04	0	0	0	0	28515829
2	2020-01-05	0	0	0	0	28515829
3	2020-01-06	0	0	0	0	28515829
4	2020-01-07	0	0	0	0	28515829
5	2020-01-08	0	0	0	0	28515829
6	2020-01-09	0	0	0	0	28515829
7	2020-01-10	0	0	0	0	28515829
8	2020-01-11	0	0	0	0	28515829
9	2020-01-12	0	0	0	0	28515829
10	2020-01-13	0	0	0	0	28515829
11	2020-01-14	0	0	0	0	28515829
12	2020-01-15	0	0	0	0	28515829
13	2020-01-16	0	0	0	0	28515829
14	2020-01-17	0	0	0	0	28515829
15	2020-01-18	0	0	0	0	28515829
16	2020-01-19	0	0	0	0	28515829
17	2020-01-20	0	0	0	0	28515829
18	2020-01-21	0	0	0	0	28515829
19	2020-01-22	0	0	0	0	28515829
20	2020-01-23	0	0	0	0	28515829
21	2020-01-24	0	0	0	0	28515829
22	2020-01-25	0	0	0	0	28515829
23	2020-01-26	0	0	0	0	28515829
24	2020-01-27	0	0	0	0	28515829
25	2020-01-28	0	0	0	0	28515829
26	2020-01-29	0	0	0	0	28515829
27	2020-01-30	0	0	0	0	28515829
28	2020-01-31	0	0	0	0	28515829
29	2020-02-01	0	0	0	0	28515829
30	2020-02-02	0	0	0	0	28515829
31	2020-02-03	0	0	0	0	28515829
32	2020-02-04	0	0	0	0	28515829
33	2020-02-05	0	0	0	0	28515829
34	2020-02-06	0	0	0	0	28515829
35	2020-02-07	0	0	0	0	28515829
36	2020-02-08	0	0	0	0	28515829
37	2020-02-09	0	0	0	0	28515829
38	2020-02-10	0	0	0	0	28515829
39	2020-02-11	0	0	0	0	28515829
40	2020-02-12	0	0	0	0	28515829
41	2020-02-13	0	0	0	0	28515829
42	2020-02-14	0	0	0	0	28515829
43	2020-02-15	0	0	0	0	28515829
44	2020-02-16	0	0	0	0	28515829
45	2020-02-17	0	0	0	0	28515829
46	2020-02-18	0	0	0	0	28515829
47	2020-02-19	0	0	0	0	28515829
48	2020-02-20	0	0	0	0	28515829
49	2020-02-21	0	0	0	0	28515829
50	2020-02-22	0	0	0	0	28515829
51	2020-02-23	0	0	0	0	28515829
52	2020-02-24	0	0	0	0	28515829
53	2020-02-25	0	0	0	0	28515829
54	2020-02-26	0	0	0	0	28515829
55	2020-02-27	0	0	0	0	28515829
56	2020-02-28	0	0	0	0	28515829
57	2020-02-29	0	0	0	0	28515829
58	2020-03-01	0	0	0	0	28515829
59	2020-03-02	0	0	0	0	28515829
60	2020-03-03	0	0	0	0	28515829
61	2020-03-04	0	0	0	0	28515829
62	2020-03-05	0	0	0	0	28515829
63	2020-03-06	0	0	0	0	28515829
64	2020-03-07	0	0	0	0	28515829
65	2020-03-08	0	0	0	0	28515829
66	2020-03-09	0	0	0	0	28515829
67	2020-03-10	0	0	0	0	28515829
68	2020-03-11	0	0	0	0	28515829
69	2020-03-12	0	0	0	0	28515829
70	2020-03-13	0	0	0	0	28515829
71	2020-03-14	6	0	0	6	28515829
72	2020-03-15	21	0	0	15	28515829
73	2020-03-16	21	0	0	0	28515829
74	2020-03-17	37	0	0	16	28515829
75	2020-03-18	40	0	0	3	28515829
76	2020-03-19	40	0	0	0	28515829
77	2020-03-20	40	0	0	0	28515829
78	2020-03-21	40	0	0	0	28515829
79	2020-03-22	40	0	0	0	28515829
80	2020-03-23	70	0	0	30	28515829
81	2020-03-24	77	0	0	7	28515829
82	2020-03-25	77	0	0	0	28515829
83	2020-03-26	91	0	0	14	28515829
84	2020-03-27	91	0	0	0	28515829
85	2020-03-28	106	0	0	15	28515829
86	2020-03-29	113	2	2	7	28515829
87	2020-03-30	113	2	0	0	28515829
88	2020-03-31	129	3	1	16	28515829
89	2020-04-01	129	3	0	0	28515829
90	2020-04-02	143	3	0	14	28515829
91	2020-04-03	144	3	0	1	28515829
92	2020-04-04	144	3	0	0	28515829
93	2020-04-05	144	3	0	0	28515829
94	2020-04-06	144	3	0	0	28515829
95	2020-04-07	159	3	0	15	28515829
96	2020-04-08	165	7	4	6	28515829
97	2020-04-09	166	7	0	1	28515829
98	2020-04-10	166	7	0	0	28515829
99	2020-04-11	171	9	2	5	28515829
100	2020-04-12	171	9	0	0	28515829
101	2020-04-13	171	9	0	0	28515829
102	2020-04-14	181	9	0	10	28515829
103	2020-04-15	181	9	0	0	28515829
104	2020-04-16	193	9	0	12	28515829
105	2020-04-17	197	9	0	4	28515829
106	2020-04-18	204	9	0	7	28515829
107	2020-04-19	204	9	0	0	28515829
108	2020-04-20	228	9	0	24	28515829
109	2020-04-21	256	9	0	28	28515829
110	2020-04-22	285	10	1	29	28515829
111	2020-04-23	288	10	0	3	28515829
112	2020-04-24	298	10	0	10	28515829
113	2020-04-25	318	10	0	20	28515829
114	2020-04-26	318	10	0	0	28515829
115	2020-04-27	323	10	0	5	28515829
116	2020-04-28	325	10	0	2	28515829
117	2020-04-29	329	10	0	4	28515829
118	2020-04-30	329	10	0	0	28515829
119	2020-05-01	331	10	0	2	28515829
120	2020-05-02	333	10	0	2	28515829
121	2020-05-03	345	10	0	12	28515829
122	2020-05-04	345	10	0	0	28515829
123	2020-05-05	357	10	0	12	28515829
124	2020-05-06	361	10	0	4	28515829
125	2020-05-07	367	10	0	6	28515829
126	2020-05-08	379	10	0	12	28515829
127	2020-05-09	381	10	0	2	28515829
128	2020-05-10	388	10	0	7	28515829
129	2020-05-11	402	10	0	14	28515829
130	2020-05-12	414	10	0	12	28515829
131	2020-05-13	422	10	0	8	28515829
132	2020-05-14	440	10	0	18	28515829
133	2020-05-15	440	10	0	0	28515829
134	2020-05-16	455	10	0	15	28515829
135	2020-05-17	504	10	0	49	28515829
136	2020-05-18	541	10	0	37	28515829
137	2020-05-19	618	10	0	77	28515829
138	2020-05-20	618	10	0	0	28515829
139	2020-05-21	824	10	0	206	28515829
140	2020-05-22	824	10	0	0	28515829
141	2020-05-23	882	10	0	58	28515829
142	2020-05-24	944	10	0	62	28515829
143	2020-05-25	1010	10	0	66	28515829
144	2020-05-26	1121	10	0	111	28515829
145	2020-05-27	1177	10	0	56	28515829
146	2020-05-28	1211	11	1	34	28515829
147	2020-05-29	1245	11	0	34	28515829
148	2020-05-30	1327	11	0	82	28515829
149	2020-05-31	1370	14	3	43	28515829
150	2020-06-01	1459	14	0	89	28515829
151	2020-06-02	1510	14	0	51	28515829
152	2020-06-03	1662	17	3	152	28515829
153	2020-06-04	1819	18	1	157	28515829
154	2020-06-05	1952	20	2	133	28515829
155	2020-06-06	2087	20	0	135	28515829
156	2020-06-07	2145	20	0	58	28515829
157	2020-06-08	2316	22	2	171	28515829
158	2020-06-09	2377	22	0	61	28515829
159	2020-06-10	2473	22	0	96	28515829
160	2020-06-11	2632	23	1	159	28515829
161	2020-06-12	2738	23	0	106	28515829
162	2020-06-13	2814	23	0	76	28515829
163	2020-06-14	2879	23	0	65	28515829
164	2020-06-15	2904	24	1	25	28515829
165	2020-06-16	2978	25	1	74	28515829
166	2020-06-17	3062	26	1	84	28515829
167	2020-06-18	3150	27	1	88	28515829
168	2020-06-19	3386	28	1	236	28515829
169	2020-06-20	3484	28	0	98	28515829
170	2020-06-21	3591	30	2	107	28515829
171	2020-06-22	3790	33	3	199	28515829
172	2020-06-23	3918	33	0	128	28515829
173	2020-06-24	4048	35	2	130	28515829
174	2020-06-25	4186	35	0	138	28515829
175	2020-06-26	4365	38	3	179	28515829
176	2020-06-27	4563	39	1	198	28515829
177	2020-06-28	4779	41	2	216	28515829
178	2020-06-29	5130	42	1	351	28515829
179	2020-06-30	5297	44	2	167	28515829
180	2020-07-01	5530	48	4	233	28515829
181	2020-07-02	5832	51	3	302	28515829
182	2020-07-03	6062	54	3	230	28515829
183	2020-07-04	6273	57	3	211	28515829
184	2020-07-05	6537	59	2	264	28515829
185	2020-07-06	6750	62	3	213	28515829
186	2020-07-07	7169	64	2	419	28515829
187	2020-07-08	7411	68	4	242	28515829
188	2020-07-09	7693	71	3	282	28515829
189	2020-07-10	8010	75	4	317	28515829
190	2020-07-11	8372	80	5	362	28515829
191	2020-07-12	8803	83	3	431	28515829
192	2020-07-13	9178	85	2	375	28515829
193	2020-07-14	9465	89	4	287	28515829
194	2020-07-15	9707	93	4	242	28515829
195	2020-07-16	10010	96	3	303	28515829
196	2020-07-17	10428	100	4	418	28515829
197	2020-07-18	10854	104	4	426	28515829
198	2020-07-19	11191	107	3	337	28515829
199	2020-07-20	11483	110	3	292	28515829
200	2020-07-21	11891	112	2	408	28515829
201	2020-07-22	12334	116	4	443	28515829
202	2020-07-23	12774	120	4	440	28515829
203	2020-07-24	13164	124	4	390	28515829
204	2020-07-25	13613	129	5	449	28515829
205	2020-07-26	14263	134	5	650	28515829
206	2020-07-27	14929	138	4	666	28515829
207	2020-07-28	15463	142	4	534	28515829
208	2020-07-29	15988	146	4	525	28515829
209	2020-07-30	16571	151	5	583	28515829
210	2020-07-31	17159	154	3	588	28515829
211	2020-08-01	17859	158	4	700	28515829
212	2020-08-02	18574	164	6	715	28515829
213	2020-08-03	19443	169	5	869	28515829
214	2020-08-04	20206	174	5	763	28515829
215	2020-08-05	20754	180	6	548	28515829
216	2020-08-06	21438	187	7	684	28515829
217	2020-08-07	22299	195	8	861	28515829
218	2020-08-08	23280	202	7	981	28515829
219	2020-08-09	24166	208	6	886	28515829
220	2020-08-10	24961	215	7	795	28515829
221	2020-08-11	25805	223	8	844	28515829
222	2020-08-12	26800	229	6	995	28515829
223	2020-08-13	27938	238	9	1138	28515829
224	2020-08-14	29088	247	9	1150	28515829
225	2020-08-15	30369	259	12	1281	28515829
226	2020-08-16	31381	266	7	1012	28515829
227	2020-08-17	32607	276	10	1226	28515829
228	2020-08-18	33755	281	5	1148	28515829
229	2020-08-19	34802	288	7	1047	28515829
230	2020-08-20	35697	297	9	895	28515829
231	2020-08-21	36868	303	6	1171	28515829
232	2020-08-22	37567	311	8	699	28515829
233	2020-08-23	38188	317	6	621	28515829
234	2020-08-24	38957	323	6	769	28515829
235	2020-08-25	39564	329	6	607	28515829
236	2020-08-26	40338	337	8	774	28515829
237	2020-08-27	41158	343	6	820	28515829
238	2020-08-28	41965	351	8	807	28515829
239	2020-08-29	42898	358	7	933	28515829
240	2020-08-30	43879	358	0	981	28515829
241	2020-08-31	44946	375	17	1067	28515829
242	2020-09-01	45868	381	6	922	28515829
243	2020-09-02	46728	386	5	860	28515829
244	2020-09-03	47756	391	5	1028	28515829
245	2020-09-04	48883	398	7	1127	28515829
246	2020-09-05	49877	402	4	994	28515829
247	2020-09-06	50973	412	10	1096	28515829
248	2020-09-07	52165	420	8	1192	28515829
249	2020-09-08	53289	428	8	1124	28515829
250	2020-09-09	54350	436	8	1061	28515829
251	2020-09-10	55563	444	8	1213	28515829
252	2020-09-11	56751	452	8	1188	28515829
253	2020-09-12	57823	460	8	1072	28515829
254	2020-09-13	58663	468	8	840	28515829
255	2020-09-14	59630	477	9	967	28515829
256	2020-09-15	61569	494	17	1939	28515829
257	2020-09-16	61569	494	0	0	28515829
258	2020-09-17	62655	502	8	1086	28515829
259	2020-09-18	63416	511	9	761	28515829
260	2020-09-19	64284	520	9	868	28515829
261	2020-09-20	65174	530	10	890	28515829
262	2020-09-21	65949	539	9	775	28515829
263	2020-09-22	66656	547	8	707	28515829
264	2020-09-23	67443	555	8	787	28515829
265	2020-09-24	68453	564	9	1010	28515829
266	2020-09-25	69439	574	10	986	28515829
267	2020-09-26	70406	581	7	967	28515829
268	2020-09-27	71273	591	10	867	28515829
269	2020-09-28	71940	600	9	667	28515829
270	2020-09-29	72691	606	6	751	28515829
271	2020-09-30	73528	614	8	837	28515829
272	2020-10-01	74363	621	7	835	28515829
273	2020-10-02	75122	628	7	759	28515829
274	2020-10-03	76029	635	7	907	28515829
275	2020-10-04	76820	643	8	791	28515829
276	2020-10-05	77646	649	6	826	28515829
277	2020-10-06	78434	653	4	788	28515829
278	2020-10-07	79117	658	5	683	28515829
279	2020-10-08	79796	665	7	679	28515829
280	2020-10-09	80404	671	6	608	28515829
281	2020-10-10	81019	678	7	615	28515829
282	2020-10-11	81696	684	6	677	28515829
283	2020-10-12	82453	691	7	757	28515829
284	2020-10-13	83137	697	6	684	28515829
285	2020-10-14	83756	704	7	619	28515829
286	2020-10-15	84391	710	6	635	28515829
287	2020-10-16	85005	714	4	614	28515829
288	2020-10-17	85469	720	6	464	28515829
289	2020-10-18	85758	725	5	289	28515829
290	2020-10-19	86289	731	6	531	28515829
291	2020-10-20	86636	736	5	347	28515829
292	2020-10-21	87161	741	5	525	28515829
293	2020-10-22	87644	747	6	483	28515829
294	2020-10-23	88035	753	6	391	28515829
295	2020-10-24	88416	759	6	381	28515829
296	2020-10-25	88416	759	0	0	28515829
297	2020-10-26	89142	770	11	726	28515829
298	2020-10-27	89565	773	3	423	28515829
299	2020-10-28	90047	777	4	482	28515829
300	2020-10-29	90400	780	3	353	28515829
301	2020-10-30	90876	784	4	476	28515829
302	2020-10-31	91280	789	5	404	28515829
303	2020-11-01	91589	793	4	309	28515829
304	2020-11-02	92013	798	5	424	28515829
305	2020-11-03	92325	801	3	312	28515829
306	2020-11-04	92705	805	4	380	28515829
307	2020-11-05	93100	810	5	395	28515829
308	2020-11-06	93480	814	4	380	28515829
309	2020-11-07	93921	819	5	441	28515829
310	2020-11-08	94305	821	2	384	28515829
311	2020-11-09	94698	824	3	393	28515829
312	2020-11-10	94883	826	2	185	28515829
313	2020-11-11	95149	830	4	266	28515829
314	2020-11-12	95445	834	4	296	28515829
315	2020-11-13	95750	838	4	305	28515829
316	2020-11-14	96140	841	3	390	28515829
317	2020-11-15	96441	844	3	301	28515829
318	2020-11-16	96933	848	4	492	28515829
319	2020-11-17	97352	851	3	419	28515829
320	2020-11-18	97739	855	4	387	28515829
321	2020-11-19	98050	858	3	311	28515829
322	2020-11-20	98350	860	2	300	28515829
323	2020-11-21	98665	863	3	315	28515829
324	2020-11-22	99017	866	3	352	28515829
325	2020-11-23	99435	869	3	418	28515829
326	2020-11-24	99835	871	2	400	28515829
327	2020-11-25	100143	873	2	308	28515829
328	2020-11-26	100498	876	3	355	28515829
329	2020-11-27	100817	880	4	319	28515829
330	2020-11-28	101215	884	4	398	28515829
331	2020-11-29	101524	888	4	309	28515829
332	2020-11-30	101760	892	4	236	28515829
333	2020-12-01	102040	894	2	280	28515829
334	2020-12-02	102394	897	3	354	28515829
335	2020-12-03	102621	901	4	227	28515829
336	2020-12-04	103067	905	4	446	28515829
337	2020-12-05	103548	909	4	481	28515829
338	2020-12-06	103877	913	4	329	28515829
339	2020-12-07	104177	916	3	300	28515829
340	2020-12-08	104442	919	3	265	28515829
341	2020-12-09	104442	919	0	0	28515829
342	2020-12-10	105384	928	9	942	28515829
343	2020-12-11	105852	933	5	468	28515829
344	2020-12-12	106280	938	5	428	28515829
345	2020-12-13	106715	944	6	435	28515829
346	2020-12-14	107177	949	5	462	28515829
347	2020-12-15	107786	954	5	609	28515829
348	2020-12-16	108125	960	6	339	28515829
349	2020-12-17	108480	965	5	355	28515829
350	2020-12-18	108717	970	5	237	28515829
351	2020-12-19	109081	975	5	364	28515829
352	2020-12-20	109395	979	4	314	28515829
353	2020-12-21	109781	984	5	386	28515829
354	2020-12-22	110075	988	4	294	28515829
355	2020-12-23	110513	993	5	438	28515829
356	2020-12-24	110828	997	4	315	28515829
357	2020-12-25	111024	1002	5	196	28515829
358	2020-12-26	111245	1006	4	221	28515829
359	2020-12-27	111603	1010	4	358	28515829
360	2020-12-28	111951	1013	3	348	28515829
361	2020-12-29	112316	1014	1	365	28515829
362	2020-12-30	112636	1018	4	320	28515829
363	2020-12-31	112861	1021	3	225	28515829
364	2021-01-01	113121	1025	4	260	28515829
365	2021-01-02	113562	1028	3	441	28515829
366	2021-01-03	113562	1028	0	0	28515829
367	2021-01-04	114083	1032	4	521	28515829
368	2021-01-05	114230	1034	2	147	28515829
369	2021-01-06	114407	1038	4	177	28515829
370	2021-01-07	114662	1042	4	255	28515829
371	2021-01-08	114908	1047	5	246	28515829
372	2021-01-09	115322	1052	5	414	28515829
373	2021-01-10	115667	1056	4	345	28515829
374	2021-01-11	116172	1061	5	505	28515829
375	2021-01-12	116610	1067	6	438	28515829
376	2021-01-13	116983	1073	6	373	28515829
377	2021-01-14	117299	1078	5	316	28515829
378	2021-01-15	117811	1084	6	512	28515829
379	2021-01-16	118415	1090	6	604	28515829
380	2021-01-17	118856	1095	5	441	28515829
381	2021-01-18	119306	1101	6	450	28515829
382	2021-01-19	119803	1106	5	497	28515829
383	2021-01-20	120444	1112	6	641	28515829
384	2021-01-21	121117	1116	4	673	28515829
385	2021-01-22	121691	1122	6	574	28515829
386	2021-01-23	122260	1129	7	569	28515829
387	2021-01-24	122795	1136	7	535	28515829
388	2021-01-25	123245	1142	6	450	28515829
389	2021-01-26	123709	1148	6	464	28515829
390	2021-01-27	124112	1154	6	403	28515829
391	2021-01-28	124525	1159	5	413	28515829
392	2021-01-29	124958	1165	6	433	28515829
393	2021-01-30	125364	1171	6	406	28515829
394	2021-01-31	125776	1177	6	412	28515829
395	2021-02-01	126323	1183	6	547	28515829
396	2021-02-02	126927	1189	6	604	28515829
397	2021-02-03	127346	1196	7	419	28515829
398	2021-02-04	127752	1202	6	406	28515829
399	2021-02-05	128315	1209	7	563	28515829
400	2021-02-06	128775	1216	7	460	28515829
401	2021-02-07	129231	1223	7	456	28515829
402	2021-02-08	129643	1228	5	412	28515829
403	2021-02-09	130116	1233	5	473	28515829
404	2021-02-10	130596	1240	7	480	28515829
405	2021-02-11	131096	1247	7	500	28515829
406	2021-02-12	131476	1253	6	380	28515829
407	2021-02-13	131828	1260	7	352	28515829
408	2021-02-14	132259	1267	7	431	28515829
409	2021-02-15	132743	1273	6	484	28515829
410	2021-02-16	133218	1279	6	475	28515829
411	2021-02-17	133577	1285	6	359	28515829
412	2021-02-18	133927	1292	7	350	28515829
413	2021-02-19	134319	1297	5	392	28515829
414	2021-02-20	134781	1303	6	462	28515829
415	2021-02-21	135114	1308	5	333	28515829
416	2021-02-22	135603	1312	4	489	28515829
417	2021-02-23	136068	1316	4	465	28515829
418	2021-02-24	136545	1320	4	477	28515829
419	2021-02-25	136986	1325	5	441	28515829
420	2021-02-26	137445	1331	6	459	28515829
421	2021-02-27	137871	1334	3	426	28515829
422	2021-02-28	138295	1338	4	424	28515829
423	2021-03-01	138739	1338	0	444	28515829
424	2021-03-02	139116	1344	6	377	28515829
425	2021-03-03	139545	1348	4	429	28515829
426	2021-03-04	139934	1353	5	389	28515829
427	2021-03-05	140383	1358	5	449	28515829
428	2021-03-06	140960	1364	6	577	28515829
429	2021-03-07	141356	1371	7	396	28515829
430	2021-03-08	141885	1378	7	529	28515829
431	2021-03-09	142338	1384	6	453	28515829
432	2021-03-10	142774	1391	7	436	28515829
433	2021-03-11	143321	1399	8	547	28515829
434	2021-03-12	143796	1407	8	475	28515829
435	2021-03-13	144277	1415	8	481	28515829
436	2021-03-14	144786	1422	7	509	28515829
437	2021-03-15	145379	1430	8	593	28515829
438	2021-03-16	145953	1437	7	574	28515829
439	2021-03-17	146488	1444	7	535	28515829
440	2021-03-18	147028	1451	7	540	28515829
441	2021-03-19	147577	1459	8	549	28515829
442	2021-03-20	148208	1467	8	631	28515829
443	2021-03-21	149145	1475	8	937	28515829
444	2021-03-22	150306	1483	8	1161	28515829
445	2021-03-23	151123	1493	10	817	28515829
446	2021-03-24	151894	1502	9	771	28515829
447	2021-03-25	152508	1511	9	614	28515829
448	2021-03-26	153315	1521	10	807	28515829
449	2021-03-27	154165	1532	11	850	28515829
450	2021-03-28	154905	1543	11	740	28515829
451	2021-03-29	155663	1555	12	758	28515829
452	2021-03-30	156655	1565	10	992	28515829
453	2021-03-31	157943	1577	12	1288	28515829
454	2021-04-01	159149	1589	12	1206	28515829
455	2021-04-02	160497	1602	13	1348	28515829
456	2021-04-03	161751	1615	13	1254	28515829
457	2021-04-04	162730	1629	14	979	28515829
458	2021-04-05	164337	1647	18	1607	28515829
459	2021-04-06	166123	1662	15	1786	28515829
460	2021-04-07	167548	1678	16	1425	28515829
461	2021-04-08	169074	1693	15	1526	28515829
462	2021-04-09	170189	1705	12	1115	28515829
463	2021-04-10	171373	1720	15	1184	28515829
464	2021-04-11	172461	1739	19	1088	28515829
465	2021-04-12	173786	1759	20	1325	28515829
466	2021-04-13	174887	1778	19	1101	28515829
467	2021-04-14	175812	1795	17	925	28515829
468	2021-04-15	176972	1815	20	1160	28515829
469	2021-04-16	178094	1834	19	1122	28515829
470	2021-04-17	179365	1853	19	1271	28515829
471	2021-04-18	180609	1870	17	1244	28515829
472	2021-04-19	181903	1888	18	1294	28515829
473	2021-04-20	183190	1905	17	1287	28515829
474	2021-04-21	184595	1925	20	1405	28515829
475	2021-04-22	185736	1944	19	1141	28515829
476	2021-04-23	186745	1965	21	1009	28515829
477	2021-04-24	188063	1987	22	1318	28515829
478	2021-04-25	189381	2009	22	1318	28515829
479	2021-04-26	190523	2028	19	1142	28515829
480	2021-04-27	191518	2047	19	995	28515829
481	2021-04-28	192498	2065	18	980	28515829
482	2021-04-29	193721	2082	17	1223	28515829
483	2021-04-30	194959	2099	17	1238	28515829
484	2021-05-01	196386	2117	18	1427	28515829
485	2021-05-02	197683	2136	19	1297	28515829
486	2021-05-03	198865	2155	19	1182	28515829
487	2021-05-04	200067	2172	17	1202	28515829
488	2021-05-05	200931	2189	17	864	28515829
489	2021-05-06	201807	2208	19	876	28515829
490	2021-05-07	202758	2226	18	951	28515829
491	2021-05-08	204057	2244	18	1299	28515829
492	2021-05-09	205181	2263	19	1124	28515829
493	2021-05-10	206549	2280	17	1368	28515829
494	2021-05-11	207870	2291	11	1321	28515829
495	2021-05-12	209162	2304	13	1292	28515829
496	2021-05-13	210116	2320	16	954	28515829
497	2021-05-14	210948	2337	17	832	28515829
498	2021-05-15	211838	2352	15	890	28515829
499	2021-05-16	212998	2366	14	1160	28515829
500	2021-05-17	214231	2382	16	1233	28515829
501	2021-05-18	215301	2396	14	1070	28515829
502	2021-05-19	216415	2411	15	1114	28515829
503	2021-05-20	217603	2428	17	1188	28515829
504	2021-05-21	218814	2446	18	1211	28515829
505	2021-05-22	219864	2465	19	1050	28515829
506	2021-05-23	221042	2483	18	1178	28515829
507	2021-05-24	222052	2499	16	1010	28515829
508	2021-05-25	223345	2513	14	1293	28515829
509	2021-05-26	224819	2528	15	1474	28515829
510	2021-05-27	226136	2544	16	1317	28515829
511	2021-05-28	227407	2559	15	1271	28515829
512	2021-05-29	228828	2576	17	1421	28515829
513	2021-05-30	230147	2595	19	1319	28515829
514	2021-05-31	231443	2615	20	1296	28515829
515	2021-06-01	232800	2629	14	1357	28515829
516	2021-06-02	234165	2646	17	1365	28515829
517	2021-06-03	235567	2661	15	1402	28515829
518	2021-06-04	236755	2674	13	1188	28515829
519	2021-06-05	238013	2689	15	1258	28515829
520	2021-06-06	239252	2698	9	1239	28515829
521	2021-06-07	240714	2708	10	1462	28515829
522	2021-06-08	242138	2719	11	1424	28515829
523	2021-06-09	243621	2734	15	1483	28515829
524	2021-06-10	245300	2750	16	1679	28515829
525	2021-06-11	246764	2764	14	1464	28515829
526	2021-06-12	247847	2781	17	1083	28515829
527	2021-06-13	248820	2797	16	973	28515829
528	2021-06-14	250309	2814	17	1489	28515829
529	2021-06-15	251686	2829	15	1377	28515829
530	2021-06-16	252883	2845	16	1197	28515829
531	2021-06-17	254116	2865	20	1233	28515829
532	2021-06-18	255457	2886	21	1341	28515829
533	2021-06-19	256862	2906	20	1405	28515829
534	2021-06-20	258140	2925	19	1278	28515829
535	2021-06-21	259413	2943	18	1273	28515829
536	2021-06-22	260740	2958	15	1327	28515829
537	2021-06-23	262038	2973	15	1298	28515829
538	2021-06-24	263372	2989	16	1334	28515829
539	2021-06-25	264551	3007	18	1179	28515829
540	2021-06-26	265642	3023	16	1091	28515829
541	2021-06-27	266952	3038	15	1310	28515829
542	2021-06-28	268349	3055	17	1397	28515829
543	2021-06-29	269635	3068	13	1286	28515829
544	2021-06-30	270654	3084	16	1019	28515829
545	2021-07-01	271679	3101	17	1025	28515829
546	2021-07-02	272712	3119	18	1033	28515829
547	2021-07-03	274024	3136	17	1312	28515829
548	2021-07-04	275205	3154	18	1181	28515829
549	2021-07-05	276395	3173	19	1190	28515829
550	2021-07-06	277635	3190	17	1240	28515829
551	2021-07-07	278665	3209	19	1030	28515829
552	2021-07-08	279813	3222	13	1148	28515829
553	2021-07-09	280980	3239	17	1167	28515829
554	2021-07-10	281907	3253	14	927	28515829
555	2021-07-11	282940	3264	11	1033	28515829
556	2021-07-12	283742	3278	14	802	28515829
557	2021-07-13	284942	3290	12	1200	28515829
558	2021-07-14	285910	3302	12	968	28515829
559	2021-07-15	286990	3315	13	1080	28515829
560	2021-07-16	288099	3327	12	1109	28515829
561	2021-07-17	289362	3339	12	1263	28515829
562	2021-07-18	290524	3350	11	1162	28515829
563	2021-07-19	291716	3362	12	1192	28515829
564	2021-07-20	292779	3377	15	1063	28515829
565	2021-07-21	293866	3392	15	1087	28515829
566	2021-07-22	294727	3408	16	861	28515829
567	2021-07-23	295746	3426	18	1019	28515829
568	2021-07-24	296863	3443	17	1117	28515829
569	2021-07-25	297782	3458	15	919	28515829
570	2021-07-26	298804	3475	17	1022	28515829
571	2021-07-27	299822	3492	17	1018	28515829
572	2021-07-28	300919	3509	17	1097	28515829
573	2021-07-29	301979	3524	15	1060	28515829
574	2021-07-30	302988	3542	18	1009	28515829
575	2021-07-31	303797	3558	16	809	28515829
576	2021-08-01	304726	3576	18	929	28515829
577	2021-08-02	305766	3591	15	1040	28515829
578	2021-08-03	306673	3607	16	907	28515829
579	2021-08-04	307570	3623	16	897	28515829
580	2021-08-05	308452	3637	14	882	28515829
581	2021-08-06	309218	3649	12	766	28515829
582	2021-08-07	309981	3666	17	763	28515829
583	2021-08-08	310960	3682	16	979	28515829
584	2021-08-09	312115	3694	12	1155	28515829
585	2021-08-10	312931	3705	11	816	28515829
586	2021-08-11	313584	3719	14	653	28515829
587	2021-08-12	314480	3733	14	896	28515829
588	2021-08-13	315498	3748	15	1018	28515829
589	2021-08-14	316449	3764	16	951	28515829
590	2021-08-15	317334	3781	17	885	28515829
591	2021-08-16	318185	3789	8	851	28515829
592	2021-08-17	319094	3799	10	909	28515829
593	2021-08-18	319955	3815	16	861	28515829
594	2021-08-19	320922	3830	15	967	28515829
595	2021-08-20	321927	3844	14	1005	28515829
596	2021-08-21	322757	3859	15	830	28515829
597	2021-08-22	323526	3871	12	769	28515829
598	2021-08-23	324642	3886	15	1116	28515829
599	2021-08-24	325716	3895	9	1074	28515829
600	2021-08-25	326522	3909	14	806	28515829
601	2021-08-26	327450	3924	15	928	28515829
602	2021-08-27	328550	3940	16	1100	28515829
603	2021-08-28	329736	3955	15	1186	28515829
604	2021-08-29	331112	3970	15	1376	28515829
605	2021-08-30	332172	3986	16	1060	28515829
606	2021-08-31	333125	3998	12	953	28515829
607	2021-09-01	334343	4010	12	1218	28515829
608	2021-09-02	335233	4026	16	890	28515829
609	2021-09-03	336088	4039	13	855	28515829
610	2021-09-04	337359	4056	17	1271	28515829
611	2021-09-05	338300	4072	16	941	28515829
612	2021-09-06	339255	4086	14	955	28515829
613	2021-09-07	340187	4098	12	932	28515829
614	2021-09-08	341314	4115	17	1127	28515829
615	2021-09-09	342148	4133	18	834	28515829
616	2021-09-10	343178	4150	17	1030	28515829
617	2021-09-11	344297	4167	17	1119	28515829
618	2021-09-12	345560	4179	12	1263	28515829
619	2021-09-13	346755	4192	13	1195	28515829
620	2021-09-14	347647	4203	11	892	28515829
621	2021-09-15	348873	4214	11	1226	28515829
622	2021-09-16	349731	4228	14	858	28515829
623	2021-09-17	350795	4245	17	1064	28515829
624	2021-09-18	352055	4261	16	1260	28515829
625	2021-09-19	353401	4275	14	1346	28515829
626	2021-09-20	354239	4291	16	838	28515829
627	2021-09-21	355061	4301	10	822	28515829
628	2021-09-22	356262	4311	10	1201	28515829
629	2021-09-23	357322	4329	18	1060	28515829
630	2021-09-24	358462	4346	17	1140	28515829
631	2021-09-25	359633	4363	17	1171	28515829
632	2021-09-26	360849	4379	16	1216	28515829
633	2021-09-27	362040	4395	16	1191	28515829
634	2021-09-28	363300	4412	17	1260	28515829
635	2021-09-29	364758	4427	15	1458	28515829
636	2021-09-30	366150	4443	16	1392	28515829
637	2021-10-01	367672	4454	11	1522	28515829
638	2021-10-02	368968	4469	15	1296	28515829
639	2021-10-03	370368	4483	14	1400	28515829
640	2021-10-04	372006	4495	12	1638	28515829

## Sheet: Micronesia (Federated States of
Unnamed: 0	date	cumulative_cases	Cumulative_deaths	New_deaths	new_cases	population
0	2020-01-03	0	0	0	0	113815
1	2020-01-04	0	0	0	0	113815
2	2020-01-05	0	0	0	0	113815
3	2020-01-06	0	0	0	0	113815
4	2020-01-07	0	0	0	0	113815
5	2020-01-08	0	0	0	0	113815
6	2020-01-09	0	0	0	0	113815
7	2020-01-10	0	0	0	0	113815
8	2020-01-11	0	0	0	0	113815
9	2020-01-12	0	0	0	0	113815
10	2020-01-13	0	0	0	0	113815
11	2020-01-14	0	0	0	0	113815
12	2020-01-15	0	0	0	0	113815
13	2020-01-16	0	0	0	0	113815
14	2020-01-17	0	0	0	0	113815
15	2020-01-18	0	0	0	0	113815
16	2020-01-19	0	0	0	0	113815
17	2020-01-20	0	0	0	0	113815
18	2020-01-21	0	0	0	0	113815
19	2020-01-22	0	0	0	0	113815
20	2020-01-23	0	0	0	0	113815
21	2020-01-24	0	0	0	0	113815
22	2020-01-25	0	0	0	0	113815
23	2020-01-26	0	0	0	0	113815
24	2020-01-27	0	0	0	0	113815
25	2020-01-28	0	0	0	0	113815
26	2020-01-29	0	0	0	0	113815
27	2020-01-30	0	0	0	0	113815
28	2020-01-31	0	0	0	0	113815
29	2020-02-01	0	0	0	0	113815
30	2020-02-02	0	0	0	0	113815
31	2020-02-03	0	0	0	0	113815
32	2020-02-04	0	0	0	0	113815
33	2020-02-05	0	0	0	0	113815
34	2020-02-06	0	0	0	0	113815
35	2020-02-07	0	0	0	0	113815
36	2020-02-08	0	0	0	0	113815
37	2020-02-09	0	0	0	0	113815
38	2020-02-10	0	0	0	0	113815
39	2020-02-11	0	0	0	0	113815
40	2020-02-12	0	0	0	0	113815
41	2020-02-13	0	0	0	0	113815
42	2020-02-14	0	0	0	0	113815
43	2020-02-15	0	0	0	0	113815
44	2020-02-16	0	0	0	0	113815
45	2020-02-17	0	0	0	0	113815
46	2020-02-18	0	0	0	0	113815
47	2020-02-19	0	0	0	0	113815
48	2020-02-20	0	0	0	0	113815
49	2020-02-21	0	0	0	0	113815
50	2020-02-22	0	0	0	0	113815
51	2020-02-23	0	0	0	0	113815
52	2020-02-24	0	0	0	0	113815
53	2020-02-25	0	0	0	0	113815
54	2020-02-26	0	0	0	0	113815
55	2020-02-27	0	0	0	0	113815
56	2020-02-28	0	0	0	0	113815
57	2020-02-29	0	0	0	0	113815
58	2020-03-01	0	0	0	0	113815
59	2020-03-02	0	0	0	0	113815
60	2020-03-03	0	0	0	0	113815
61	2020-03-04	0	0	0	0	113815
62	2020-03-05	0	0	0	0	113815
63	2020-03-06	0	0	0	0	113815
64	2020-03-07	0	0	0	0	113815
65	2020-03-08	0	0	0	0	113815
66	2020-03-09	0	0	0	0	113815
67	2020-03-10	0	0	0	0	113815
68	2020-03-11	0	0	0	0	113815
69	2020-03-12	0	0	0	0	113815
70	2020-03-13	0	0	0	0	113815
71	2020-03-14	0	0	0	0	113815
72	2020-03-15	0	0	0	0	113815
73	2020-03-16	0	0	0	0	113815
74	2020-03-17	0	0	0	0	113815
75	2020-03-18	0	0	0	0	113815
76	2020-03-19	0	0	0	0	113815
77	2020-03-20	0	0	0	0	113815
78	2020-03-21	0	0	0	0	113815
79	2020-03-22	0	0	0	0	113815
80	2020-03-23	0	0	0	0	113815
81	2020-03-24	0	0	0	0	113815
82	2020-03-25	0	0	0	0	113815
83	2020-03-26	0	0	0	0	113815
84	2020-03-27	0	0	0	0	113815
85	2020-03-28	0	0	0	0	113815
86	2020-03-29	0	0	0	0	113815
87	2020-03-30	0	0	0	0	113815
88	2020-03-31	0	0	0	0	113815
89	2020-04-01	0	0	0	0	113815
90	2020-04-02	0	0	0	0	113815
91	2020-04-03	0	0	0	0	113815
92	2020-04-04	0	0	0	0	113815
93	2020-04-05	0	0	0	0	113815
94	2020-04-06	0	0	0	0	113815
95	2020-04-07	0	0	0	0	113815
96	2020-04-08	0	0	0	0	113815
97	2020-04-09	0	0	0	0	113815
98	2020-04-10	0	0	0	0	113815
99	2020-04-11	0	0	0	0	113815
100	2020-04-12	0	0	0	0	113815
101	2020-04-13	0	0	0	0	113815
102	2020-04-14	0	0	0	0	113815
103	2020-04-15	0	0	0	0	113815
104	2020-04-16	0	0	0	0	113815
105	2020-04-17	0	0	0	0	113815
106	2020-04-18	0	0	0	0	113815
107	2020-04-19	0	0	0	0	113815
108	2020-04-20	0	0	0	0	113815
109	2020-04-21	0	0	0	0	113815
110	2020-04-22	0	0	0	0	113815
111	2020-04-23	0	0	0	0	113815
112	2020-04-24	0	0	0	0	113815
113	2020-04-25	0	0	0	0	113815
114	2020-04-26	0	0	0	0	113815
115	2020-04-27	0	0	0	0	113815
116	2020-04-28	0	0	0	0	113815
117	2020-04-29	0	0	0	0	113815
118	2020-04-30	0	0	0	0	113815
119	2020-05-01	0	0	0	0	113815
120	2020-05-02	0	0	0	0	113815
121	2020-05-03	0	0	0	0	113815
122	2020-05-04	0	0	0	0	113815
123	2020-05-05	0	0	0	0	113815
124	2020-05-06	0	0	0	0	113815
125	2020-05-07	0	0	0	0	113815
126	2020-05-08	0	0	0	0	113815
127	2020-05-09	0	0	0	0	113815
128	2020-05-10	0	0	0	0	113815
129	2020-05-11	0	0	0	0	113815
130	2020-05-12	0	0	0	0	113815
131	2020-05-13	0	0	0	0	113815
132	2020-05-14	0	0	0	0	113815
133	2020-05-15	0	0	0	0	113815
134	2020-05-16	0	0	0	0	113815
135	2020-05-17	0	0	0	0	113815
136	2020-05-18	0	0	0	0	113815
137	2020-05-19	0	0	0	0	113815
138	2020-05-20	0	0	0	0	113815
139	2020-05-21	0	0	0	0	113815
140	2020-05-22	0	0	0	0	113815
141	2020-05-23	0	0	0	0	113815
142	2020-05-24	0	0	0	0	113815
143	2020-05-25	0	0	0	0	113815
144	2020-05-26	0	0	0	0	113815
145	2020-05-27	0	0	0	0	113815
146	2020-05-28	0	0	0	0	113815
147	2020-05-29	0	0	0	0	113815
148	2020-05-30	0	0	0	0	113815
149	2020-05-31	0	0	0	0	113815
150	2020-06-01	0	0	0	0	113815
151	2020-06-02	0	0	0	0	113815
152	2020-06-03	0	0	0	0	113815
153	2020-06-04	0	0	0	0	113815
154	2020-06-05	0	0	0	0	113815
155	2020-06-06	0	0	0	0	113815
156	2020-06-07	0	0	0	0	113815
157	2020-06-08	0	0	0	0	113815
158	2020-06-09	0	0	0	0	113815
159	2020-06-10	0	0	0	0	113815
160	2020-06-11	0	0	0	0	113815
161	2020-06-12	0	0	0	0	113815
162	2020-06-13	0	0	0	0	113815
163	2020-06-14	0	0	0	0	113815
164	2020-06-15	0	0	0	0	113815
165	2020-06-16	0	0	0	0	113815
166	2020-06-17	0	0	0	0	113815
167	2020-06-18	0	0	0	0	113815
168	2020-06-19	0	0	0	0	113815
169	2020-06-20	0	0	0	0	113815
170	2020-06-21	0	0	0	0	113815
171	2020-06-22	0	0	0	0	113815
172	2020-06-23	0	0	0	0	113815
173	2020-06-24	0	0	0	0	113815
174	2020-06-25	0	0	0	0	113815
175	2020-06-26	0	0	0	0	113815
176	2020-06-27	0	0	0	0	113815
177	2020-06-28	0	0	0	0	113815
178	2020-06-29	0	0	0	0	113815
179	2020-06-30	0	0	0	0	113815
180	2020-07-01	0	0	0	0	113815
181	2020-07-02	0	0	0	0	113815
182	2020-07-03	0	0	0	0	113815
183	2020-07-04	0	0	0	0	113815
184	2020-07-05	0	0	0	0	113815
185	2020-07-06	0	0	0	0	113815
186	2020-07-07	0	0	0	0	113815
187	2020-07-08	0	0	0	0	113815
188	2020-07-09	0	0	0	0	113815
189	2020-07-10	0	0	0	0	113815
190	2020-07-11	0	0	0	0	113815
191	2020-07-12	0	0	0	0	113815
192	2020-07-13	0	0	0	0	113815
193	2020-07-14	0	0	0	0	113815
194	2020-07-15	0	0	0	0	113815
195	2020-07-16	0	0	0	0	113815
196	2020-07-17	0	0	0	0	113815
197	2020-07-18	0	0	0	0	113815
198	2020-07-19	0	0	0	0	113815
199	2020-07-20	0	0	0	0	113815
200	2020-07-21	0	0	0	0	113815
201	2020-07-22	0	0	0	0	113815
202	2020-07-23	0	0	0	0	113815
203	2020-07-24	0	0	0	0	113815
204	2020-07-25	0	0	0	0	113815
205	2020-07-26	0	0	0	0	113815
206	2020-07-27	0	0	0	0	113815
207	2020-07-28	0	0	0	0	113815
208	2020-07-29	0	0	0	0	113815
209	2020-07-30	0	0	0	0	113815
210	2020-07-31	0	0	0	0	113815
211	2020-08-01	0	0	0	0	113815
212	2020-08-02	0	0	0	0	113815
213	2020-08-03	0	0	0	0	113815
214	2020-08-04	0	0	0	0	113815
215	2020-08-05	0	0	0	0	113815
216	2020-08-06	0	0	0	0	113815
217	2020-08-07	0	0	0	0	113815
218	2020-08-08	0	0	0	0	113815
219	2020-08-09	0	0	0	0	113815
220	2020-08-10	0	0	0	0	113815
221	2020-08-11	0	0	0	0	113815
222	2020-08-12	0	0	0	0	113815
223	2020-08-13	0	0	0	0	113815
224	2020-08-14	0	0	0	0	113815
225	2020-08-15	0	0	0	0	113815
226	2020-08-16	0	0	0	0	113815
227	2020-08-17	0	0	0	0	113815
228	2020-08-18	0	0	0	0	113815
229	2020-08-19	0	0	0	0	113815
230	2020-08-20	0	0	0	0	113815
231	2020-08-21	0	0	0	0	113815
232	2020-08-22	0	0	0	0	113815
233	2020-08-23	0	0	0	0	113815
234	2020-08-24	0	0	0	0	113815
235	2020-08-25	0	0	0	0	113815
236	2020-08-26	0	0	0	0	113815
237	2020-08-27	0	0	0	0	113815
238	2020-08-28	0	0	0	0	113815
239	2020-08-29	0	0	0	0	113815
240	2020-08-30	0	0	0	0	113815
241	2020-08-31	0	0	0	0	113815
242	2020-09-01	0	0	0	0	113815
243	2020-09-02	0	0	0	0	113815
244	2020-09-03	0	0	0	0	113815
245	2020-09-04	0	0	0	0	113815
246	2020-09-05	0	0	0	0	113815
247	2020-09-06	0	0	0	0	113815
248	2020-09-07	0	0	0	0	113815
249	2020-09-08	0	0	0	0	113815
250	2020-09-09	0	0	0	0	113815
251	2020-09-10	0	0	0	0	113815
252	2020-09-11	0	0	0	0	113815
253	2020-09-12	0	0	0	0	113815
254	2020-09-13	0	0	0	0	113815
255	2020-09-14	0	0	0	0	113815
256	2020-09-15	0	0	0	0	113815
257	2020-09-16	0	0	0	0	113815
258	2020-09-17	0	0	0	0	113815
259	2020-09-18	0	0	0	0	113815
260	2020-09-19	0	0	0	0	113815
261	2020-09-20	0	0	0	0	113815
262	2020-09-21	0	0	0	0	113815
263	2020-09-22	0	0	0	0	113815
264	2020-09-23	0	0	0	0	113815
265	2020-09-24	0	0	0	0	113815
266	2020-09-25	0	0	0	0	113815
267	2020-09-26	0	0	0	0	113815
268	2020-09-27	0	0	0	0	113815
269	2020-09-28	0	0	0	0	113815
270	2020-09-29	0	0	0	0	113815
271	2020-09-30	0	0	0	0	113815
272	2020-10-01	0	0	0	0	113815
273	2020-10-02	0	0	0	0	113815
274	2020-10-03	0	0	0	0	113815
275	2020-10-04	0	0	0	0	113815
276	2020-10-05	0	0	0	0	113815
277	2020-10-06	0	0	0	0	113815
278	2020-10-07	0	0	0	0	113815
279	2020-10-08	0	0	0	0	113815
280	2020-10-09	0	0	0	0	113815
281	2020-10-10	0	0	0	0	113815
282	2020-10-11	0	0	0	0	113815
283	2020-10-12	0	0	0	0	113815
284	2020-10-13	0	0	0	0	113815
285	2020-10-14	0	0	0	0	113815
286	2020-10-15	0	0	0	0	113815
287	2020-10-16	0	0	0	0	113815
288	2020-10-17	0	0	0	0	113815
289	2020-10-18	0	0	0	0	113815
290	2020-10-19	0	0	0	0	113815
291	2020-10-20	0	0	0	0	113815
292	2020-10-21	0	0	0	0	113815
293	2020-10-22	0	0	0	0	113815
294	2020-10-23	0	0	0	0	113815
295	2020-10-24	0	0	0	0	113815
296	2020-10-25	0	0	0	0	113815
297	2020-10-26	0	0	0	0	113815
298	2020-10-27	0	0	0	0	113815
299	2020-10-28	0	0	0	0	113815
300	2020-10-29	0	0	0	0	113815
301	2020-10-30	0	0	0	0	113815
302	2020-10-31	0	0	0	0	113815
303	2020-11-01	0	0	0	0	113815
304	2020-11-02	0	0	0	0	113815
305	2020-11-03	0	0	0	0	113815
306	2020-11-04	0	0	0	0	113815
307	2020-11-05	0	0	0	0	113815
308	2020-11-06	0	0	0	0	113815
309	2020-11-07	0	0	0	0	113815
310	2020-11-08	0	0	0	0	113815
311	2020-11-09	0	0	0	0	113815
312	2020-11-10	0	0	0	0	113815
313	2020-11-11	0	0	0	0	113815
314	2020-11-12	0	0	0	0	113815
315	2020-11-13	0	0	0	0	113815
316	2020-11-14	0	0	0	0	113815
317	2020-11-15	0	0	0	0	113815
318	2020-11-16	0	0	0	0	113815
319	2020-11-17	0	0	0	0	113815
320	2020-11-18	0	0	0	0	113815
321	2020-11-19	0	0	0	0	113815
322	2020-11-20	0	0	0	0	113815
323	2020-11-21	0	0	0	0	113815
324	2020-11-22	0	0	0	0	113815
325	2020-11-23	0	0	0	0	113815
326	2020-11-24	0	0	0	0	113815
327	2020-11-25	0	0	0	0	113815
328	2020-11-26	0	0	0	0	113815
329	2020-11-27	0	0	0	0	113815
330	2020-11-28	0	0	0	0	113815
331	2020-11-29	0	0	0	0	113815
332	2020-11-30	0	0	0	0	113815
333	2020-12-01	0	0	0	0	113815
334	2020-12-02	0	0	0	0	113815
335	2020-12-03	0	0	0	0	113815
336	2020-12-04	0	0	0	0	113815
337	2020-12-05	0	0	0	0	113815
338	2020-12-06	0	0	0	0	113815
339	2020-12-07	0	0	0	0	113815
340	2020-12-08	0	0	0	0	113815
341	2020-12-09	0	0	0	0	113815
342	2020-12-10	0	0	0	0	113815
343	2020-12-11	0	0	0	0	113815
344	2020-12-12	0	0	0	0	113815
345	2020-12-13	0	0	0	0	113815
346	2020-12-14	0	0	0	0	113815
347	2020-12-15	0	0	0	0	113815
348	2020-12-16	0	0	0	0	113815
349	2020-12-17	0	0	0	0	113815
350	2020-12-18	0	0	0	0	113815
351	2020-12-19	0	0	0	0	113815
352	2020-12-20	0	0	0	0	113815
353	2020-12-21	0	0	0	0	113815
354	2020-12-22	0	0	0	0	113815
355	2020-12-23	0	0	0	0	113815
356	2020-12-24	0	0	0	0	113815
357	2020-12-25	0	0	0	0	113815
358	2020-12-26	0	0	0	0	113815
359	2020-12-27	0	0	0	0	113815
360	2020-12-28	0	0	0	0	113815
361	2020-12-29	0	0	0	0	113815
362	2020-12-30	0	0	0	0	113815
363	2020-12-31	0	0	0	0	113815
364	2021-01-01	0	0	0	0	113815
365	2021-01-02	0	0	0	0	113815
366	2021-01-03	0	0	0	0	113815
367	2021-01-04	0	0	0	0	113815
368	2021-01-05	0	0	0	0	113815
369	2021-01-06	0	0	0	0	113815
370	2021-01-07	0	0	0	0	113815
371	2021-01-08	0	0	0	0	113815
372	2021-01-09	0	0	0	0	113815
373	2021-01-10	0	0	0	0	113815
374	2021-01-11	0	0	0	0	113815
375	2021-01-12	0	0	0	0	113815
376	2021-01-13	0	0	0	0	113815
377	2021-01-14	0	0	0	0	113815
378	2021-01-15	0	0	0	0	113815
379	2021-01-16	0	0	0	0	113815
380	2021-01-17	0	0	0	0	113815
381	2021-01-18	0	0	0	0	113815
382	2021-01-19	0	0	0	0	113815
383	2021-01-20	0	0	0	0	113815
384	2021-01-21	0	0	0	0	113815
385	2021-01-22	0	0	0	0	113815
386	2021-01-23	0	0	0	0	113815
387	2021-01-24	0	0	0	0	113815
388	2021-01-25	0	0	0	0	113815
389	2021-01-26	0	0	0	0	113815
390	2021-01-27	0	0	0	0	113815
391	2021-01-28	0	0	0	0	113815
392	2021-01-29	0	0	0	0	113815
393	2021-01-30	0	0	0	0	113815
394	2021-01-31	0	0	0	0	113815
395	2021-02-01	0	0	0	0	113815
396	2021-02-02	0	0	0	0	113815
397	2021-02-03	0	0	0	0	113815
398	2021-02-04	0	0	0	0	113815
399	2021-02-05	0	0	0	0	113815
400	2021-02-06	0	0	0	0	113815
401	2021-02-07	0	0	0	0	113815
402	2021-02-08	0	0	0	0	113815
403	2021-02-09	0	0	0	0	113815
404	2021-02-10	0	0	0	0	113815
405	2021-02-11	0	0	0	0	113815
406	2021-02-12	0	0	0	0	113815
407	2021-02-13	0	0	0	0	113815
408	2021-02-14	0	0	0	0	113815
409	2021-02-15	0	0	0	0	113815
410	2021-02-16	0	0	0	0	113815
411	2021-02-17	0	0	0	0	113815
412	2021-02-18	0	0	0	0	113815
413	2021-02-19	0	0	0	0	113815
414	2021-02-20	0	0	0	0	113815
415	2021-02-21	0	0	0	0	113815
416	2021-02-22	0	0	0	0	113815
417	2021-02-23	0	0	0	0	113815
418	2021-02-24	0	0	0	0	113815
419	2021-02-25	0	0	0	0	113815
420	2021-02-26	0	0	0	0	113815
421	2021-02-27	0	0	0	0	113815
422	2021-02-28	0	0	0	0	113815
423	2021-03-01	0	0	0	0	113815
424	2021-03-02	0	0	0	0	113815
425	2021-03-03	0	0	0	0	113815
426	2021-03-04	0	0	0	0	113815
427	2021-03-05	0	0	0	0	113815
428	2021-03-06	0	0	0	0	113815
429	2021-03-07	0	0	0	0	113815
430	2021-03-08	0	0	0	0	113815
431	2021-03-09	0	0	0	0	113815
432	2021-03-10	0	0	0	0	113815
433	2021-03-11	0	0	0	0	113815
434	2021-03-12	0	0	0	0	113815
435	2021-03-13	0	0	0	0	113815
436	2021-03-14	0	0	0	0	113815
437	2021-03-15	0	0	0	0	113815
438	2021-03-16	0	0	0	0	113815
439	2021-03-17	0	0	0	0	113815
440	2021-03-18	0	0	0	0	113815
441	2021-03-19	0	0	0	0	113815
442	2021-03-20	0	0	0	0	113815
443	2021-03-21	0	0	0	0	113815
444	2021-03-22	0	0	0	0	113815
445	2021-03-23	0	0	0	0	113815
446	2021-03-24	0	0	0	0	113815
447	2021-03-25	0	0	0	0	113815
448	2021-03-26	0	0	0	0	113815
449	2021-03-27	0	0	0	0	113815
450	2021-03-28	0	0	0	0	113815
451	2021-03-29	0	0	0	0	113815
452	2021-03-30	0	0	0	0	113815
453	2021-03-31	0	0	0	0	113815
454	2021-04-01	0	0	0	0	113815
455	2021-04-02	0	0	0	0	113815
456	2021-04-03	0	0	0	0	113815
457	2021-04-04	0	0	0	0	113815
458	2021-04-05	0	0	0	0	113815
459	2021-04-06	0	0	0	0	113815
460	2021-04-07	0	0	0	0	113815
461	2021-04-08	0	0	0	0	113815
462	2021-04-09	0	0	0	0	113815
463	2021-04-10	0	0	0	0	113815
464	2021-04-11	0	0	0	0	113815
465	2021-04-12	0	0	0	0	113815
466	2021-04-13	0	0	0	0	113815
467	2021-04-14	0	0	0	0	113815
468	2021-04-15	0	0	0	0	113815
469	2021-04-16	0	0	0	0	113815
470	2021-04-17	0	0	0	0	113815
471	2021-04-18	0	0	0	0	113815
472	2021-04-19	0	0	0	0	113815
473	2021-04-20	0	0	0	0	113815
474	2021-04-21	0	0	0	0	113815
475	2021-04-22	0	0	0	0	113815
476	2021-04-23	0	0	0	0	113815
477	2021-04-24	0	0	0	0	113815
478	2021-04-25	0	0	0	0	113815
479	2021-04-26	0	0	0	0	113815
480	2021-04-27	0	0	0	0	113815
481	2021-04-28	0	0	0	0	113815
482	2021-04-29	0	0	0	0	113815
483	2021-04-30	0	0	0	0	113815
484	2021-05-01	0	0	0	0	113815
485	2021-05-02	0	0	0	0	113815
486	2021-05-03	0	0	0	0	113815
487	2021-05-04	0	0	0	0	113815
488	2021-05-05	0	0	0	0	113815
489	2021-05-06	0	0	0	0	113815
490	2021-05-07	0	0	0	0	113815
491	2021-05-08	0	0	0	0	113815
492	2021-05-09	0	0	0	0	113815
493	2021-05-10	0	0	0	0	113815
494	2021-05-11	0	0	0	0	113815
495	2021-05-12	0	0	0	0	113815
496	2021-05-13	0	0	0	0	113815
497	2021-05-14	0	0	0	0	113815
498	2021-05-15	0	0	0	0	113815
499	2021-05-16	0	0	0	0	113815
500	2021-05-17	0	0	0	0	113815
501	2021-05-18	0	0	0	0	113815
502	2021-05-19	0	0	0	0	113815
503	2021-05-20	0	0	0	0	113815
504	2021-05-21	0	0	0	0	113815
505	2021-05-22	0	0	0	0	113815
506	2021-05-23	0	0	0	0	113815
507	2021-05-24	0	0	0	0	113815
508	2021-05-25	0	0	0	0	113815
509	2021-05-26	0	0	0	0	113815
510	2021-05-27	0	0	0	0	113815
511	2021-05-28	0	0	0	0	113815
512	2021-05-29	0	0	0	0	113815
513	2021-05-30	0	0	0	0	113815
514	2021-05-31	0	0	0	0	113815
515	2021-06-01	0	0	0	0	113815
516	2021-06-02	0	0	0	0	113815
517	2021-06-03	0	0	0	0	113815
518	2021-06-04	0	0	0	0	113815
519	2021-06-05	0	0	0	0	113815
520	2021-06-06	0	0	0	0	113815
521	2021-06-07	0	0	0	0	113815
522	2021-06-08	0	0	0	0	113815
523	2021-06-09	0	0	0	0	113815
524	2021-06-10	0	0	0	0	113815
525	2021-06-11	0	0	0	0	113815
526	2021-06-12	0	0	0	0	113815
527	2021-06-13	0	0	0	0	113815
528	2021-06-14	0	0	0	0	113815
529	2021-06-15	0	0	0	0	113815
530	2021-06-16	0	0	0	0	113815
531	2021-06-17	0	0	0	0	113815
532	2021-06-18	0	0	0	0	113815
533	2021-06-19	0	0	0	0	113815
534	2021-06-20	0	0	0	0	113815
535	2021-06-21	0	0	0	0	113815
536	2021-06-22	0	0	0	0	113815
537	2021-06-23	0	0	0	0	113815
538	2021-06-24	0	0	0	0	113815
539	2021-06-25	0	0	0	0	113815
540	2021-06-26	0	0	0	0	113815
541	2021-06-27	0	0	0	0	113815
542	2021-06-28	0	0	0	0	113815
543	2021-06-29	0	0	0	0	113815
544	2021-06-30	0	0	0	0	113815
545	2021-07-01	0	0	0	0	113815
546	2021-07-02	0	0	0	0	113815
547	2021-07-03	0	0	0	0	113815
548	2021-07-04	0	0	0	0	113815
549	2021-07-05	0	0	0	0	113815
550	2021-07-06	0	0	0	0	113815
551	2021-07-07	0	0	0	0	113815
552	2021-07-08	0	0	0	0	113815
553	2021-07-09	0	0	0	0	113815
554	2021-07-10	0	0	0	0	113815
555	2021-07-11	0	0	0	0	113815
556	2021-07-12	0	0	0	0	113815
557	2021-07-13	0	0	0	0	113815
558	2021-07-14	0	0	0	0	113815
559	2021-07-15	0	0	0	0	113815
560	2021-07-16	0	0	0	0	113815
561	2021-07-17	0	0	0	0	113815
562	2021-07-18	0	0	0	0	113815
563	2021-07-19	0	0	0	0	113815
564	2021-07-20	0	0	0	0	113815
565	2021-07-21	0	0	0	0	113815
566	2021-07-22	0	0	0	0	113815
567	2021-07-23	0	0	0	0	113815
568	2021-07-24	0	0	0	0	113815
569	2021-07-25	0	0	0	0	113815
570	2021-07-26	0	0	0	0	113815
571	2021-07-27	0	0	0	0	113815
572	2021-07-28	0	0	0	0	113815
573	2021-07-29	0	0	0	0	113815
574	2021-07-30	0	0	0	0	113815
575	2021-07-31	0	0	0	0	113815
576	2021-08-01	0	0	0	0	113815
577	2021-08-02	0	0	0	0	113815
578	2021-08-03	0	0	0	0	113815
579	2021-08-04	0	0	0	0	113815
580	2021-08-05	0	0	0	0	113815
581	2021-08-06	0	0	0	0	113815
582	2021-08-07	0	0	0	0	113815
583	2021-08-08	0	0	0	0	113815
584	2021-08-09	0	0	0	0	113815
585	2021-08-10	0	0	0	0	113815
586	2021-08-11	0	0	0	0	113815
587	2021-08-12	0	0	0	0	113815
588	2021-08-13	0	0	0	0	113815
589	2021-08-14	0	0	0	0	113815
590	2021-08-15	0	0	0	0	113815
591	2021-08-16	0	0	0	0	113815
592	2021-08-17	0	0	0	0	113815
593	2021-08-18	0	0	0	0	113815
594	2021-08-19	0	0	0	0	113815
595	2021-08-20	0	0	0	0	113815
596	2021-08-21	0	0	0	0	113815
597	2021-08-22	0	0	0	0	113815
598	2021-08-23	0	0	0	0	113815
599	2021-08-24	0	0	0	0	113815
600	2021-08-25	0	0	0	0	113815
601	2021-08-26	0	0	0	0	113815
602	2021-08-27	0	0	0	0	113815
603	2021-08-28	0	0	0	0	113815
604	2021-08-29	0	0	0	0	113815
605	2021-08-30	0	0	0	0	113815
606	2021-08-31	0	0	0	0	113815
607	2021-09-01	0	0	0	0	113815
608	2021-09-02	0	0	0	0	113815
609	2021-09-03	0	0	0	0	113815
610	2021-09-04	0	0	0	0	113815
611	2021-09-05	0	0	0	0	113815
612	2021-09-06	0	0	0	0	113815
613	2021-09-07	0	0	0	0	113815
614	2021-09-08	0	0	0	0	113815
615	2021-09-09	0	0	0	0	113815
616	2021-09-10	0	0	0	0	113815
617	2021-09-11	0	0	0	0	113815
618	2021-09-12	0	0	0	0	113815
619	2021-09-13	0	0	0	0	113815
620	2021-09-14	0	0	0	0	113815
621	2021-09-15	0	0	0	0	113815
622	2021-09-16	0	0	0	0	113815
623	2021-09-17	0	0	0	0	113815
624	2021-09-18	0	0	0	0	113815
625	2021-09-19	0	0	0	0	113815
626	2021-09-20	0	0	0	0	113815
627	2021-09-21	0	0	0	0	113815
628	2021-09-22	0	0	0	0	113815
629	2021-09-23	0	0	0	0	113815
630	2021-09-24	0	0	0	0	113815
631	2021-09-25	0	0	0	0	113815
632	2021-09-26	0	0	0	0	113815
633	2021-09-27	0	0	0	0	113815
634	2021-09-28	0	0	0	0	113815
635	2021-09-29	0	0	0	0	113815
636	2021-09-30	0	0	0	0	113815
637	2021-10-01	0	0	0	0	113815
638	2021-10-02	0	0	0	0	113815
639	2021-10-03	0	0	0	0	113815
640	2021-10-04	0	0	0	0	113815

## Sheet: Saint Vincent and the Grenadine
Unnamed: 0	date	cumulative_cases	Cumulative_deaths	New_deaths	new_cases	population
0	2020-01-03	0	0	0	0	110589
1	2020-01-04	0	0	0	0	110589
2	2020-01-05	0	0	0	0	110589
3	2020-01-06	0	0	0	0	110589
4	2020-01-07	0	0	0	0	110589
5	2020-01-08	0	0	0	0	110589
6	2020-01-09	0	0	0	0	110589
7	2020-01-10	0	0	0	0	110589
8	2020-01-11	0	0	0	0	110589
9	2020-01-12	0	0	0	0	110589
10	2020-01-13	0	0	0	0	110589
11	2020-01-14	0	0	0	0	110589
12	2020-01-15	0	0	0	0	110589
13	2020-01-16	0	0	0	0	110589
14	2020-01-17	0	0	0	0	110589
15	2020-01-18	0	0	0	0	110589
16	2020-01-19	0	0	0	0	110589
17	2020-01-20	0	0	0	0	110589
18	2020-01-21	0	0	0	0	110589
19	2020-01-22	0	0	0	0	110589
20	2020-01-23	0	0	0	0	110589
21	2020-01-24	0	0	0	0	110589
22	2020-01-25	0	0	0	0	110589
23	2020-01-26	0	0	0	0	110589
24	2020-01-27	0	0	0	0	110589
25	2020-01-28	0	0	0	0	110589
26	2020-01-29	0	0	0	0	110589
27	2020-01-30	0	0	0	0	110589
28	2020-01-31	0	0	0	0	110589
29	2020-02-01	0	0	0	0	110589
30	2020-02-02	0	0	0	0	110589
31	2020-02-03	0	0	0	0	110589
32	2020-02-04	0	0	0	0	110589
33	2020-02-05	0	0	0	0	110589
34	2020-02-06	0	0	0	0	110589
35	2020-02-07	0	0	0	0	110589
36	2020-02-08	0	0	0	0	110589
37	2020-02-09	0	0	0	0	110589
38	2020-02-10	0	0	0	0	110589
39	2020-02-11	0	0	0	0	110589
40	2020-02-12	0	0	0	0	110589
41	2020-02-13	0	0	0	0	110589
42	2020-02-14	0	0	0	0	110589
43	2020-02-15	0	0	0	0	110589
44	2020-02-16	0	0	0	0	110589
45	2020-02-17	0	0	0	0	110589
46	2020-02-18	0	0	0	0	110589
47	2020-02-19	0	0	0	0	110589
48	2020-02-20	0	0	0	0	110589
49	2020-02-21	0	0	0	0	110589
50	2020-02-22	0	0	0	0	110589
51	2020-02-23	0	0	0	0	110589
52	2020-02-24	0	0	0	0	110589
53	2020-02-25	0	0	0	0	110589
54	2020-02-26	0	0	0	0	110589
55	2020-02-27	0	0	0	0	110589
56	2020-02-28	0	0	0	0	110589
57	2020-02-29	0	0	0	0	110589
58	2020-03-01	0	0	0	0	110589
59	2020-03-02	0	0	0	0	110589
60	2020-03-03	0	0	0	0	110589
61	2020-03-04	0	0	0	0	110589
62	2020-03-05	0	0	0	0	110589
63	2020-03-06	0	0	0	0	110589
64	2020-03-07	0	0	0	0	110589
65	2020-03-08	0	0	0	0	110589
66	2020-03-09	0	0	0	0	110589
67	2020-03-10	0	0	0	0	110589
68	2020-03-11	0	0	0	0	110589
69	2020-03-12	0	0	0	0	110589
70	2020-03-13	1	0	0	1	110589
71	2020-03-14	1	0	0	0	110589
72	2020-03-15	1	0	0	0	110589
73	2020-03-16	1	0	0	0	110589
74	2020-03-17	1	0	0	0	110589
75	2020-03-18	1	0	0	0	110589
76	2020-03-19	1	0	0	0	110589
77	2020-03-20	1	0	0	0	110589
78	2020-03-21	1	0	0	0	110589
79	2020-03-22	1	0	0	0	110589
80	2020-03-23	1	0	0	0	110589
81	2020-03-24	1	0	0	0	110589
82	2020-03-25	1	0	0	0	110589
83	2020-03-26	1	0	0	0	110589
84	2020-03-27	1	0	0	0	110589
85	2020-03-28	1	0	0	0	110589
86	2020-03-29	1	0	0	0	110589
87	2020-03-30	1	0	0	0	110589
88	2020-03-31	1	0	0	0	110589
89	2020-04-01	1	0	0	0	110589
90	2020-04-02	1	0	0	0	110589
91	2020-04-03	2	0	0	1	110589
92	2020-04-04	3	0	0	1	110589
93	2020-04-05	3	0	0	0	110589
94	2020-04-06	3	0	0	0	110589
95	2020-04-07	7	0	0	4	110589
96	2020-04-08	7	0	0	0	110589
97	2020-04-09	8	0	0	1	110589
98	2020-04-10	8	0	0	0	110589
99	2020-04-11	12	0	0	4	110589
100	2020-04-12	12	0	0	0	110589
101	2020-04-13	12	0	0	0	110589
102	2020-04-14	12	0	0	0	110589
103	2020-04-15	12	0	0	0	110589
104	2020-04-16	12	0	0	0	110589
105	2020-04-17	12	0	0	0	110589
106	2020-04-18	12	0	0	0	110589
107	2020-04-19	12	0	0	0	110589
108	2020-04-20	12	0	0	0	110589
109	2020-04-21	12	0	0	0	110589
110	2020-04-22	12	0	0	0	110589
111	2020-04-23	13	0	0	1	110589
112	2020-04-24	13	0	0	0	110589
113	2020-04-25	14	0	0	1	110589
114	2020-04-26	14	0	0	0	110589
115	2020-04-27	14	0	0	0	110589
116	2020-04-28	15	0	0	1	110589
117	2020-04-29	15	0	0	0	110589
118	2020-04-30	16	0	0	1	110589
119	2020-05-01	16	0	0	0	110589
120	2020-05-02	16	0	0	0	110589
121	2020-05-03	16	0	0	0	110589
122	2020-05-04	16	0	0	0	110589
123	2020-05-05	17	0	0	1	110589
124	2020-05-06	17	0	0	0	110589
125	2020-05-07	17	0	0	0	110589
126	2020-05-08	17	0	0	0	110589
127	2020-05-09	17	0	0	0	110589
128	2020-05-10	17	0	0	0	110589
129	2020-05-11	17	0	0	0	110589
130	2020-05-12	17	0	0	0	110589
131	2020-05-13	17	0	0	0	110589
132	2020-05-14	17	0	0	0	110589
133	2020-05-15	17	0	0	0	110589
134	2020-05-16	17	0	0	0	110589
135	2020-05-17	17	0	0	0	110589
136	2020-05-18	17	0	0	0	110589
137	2020-05-19	17	0	0	0	110589
138	2020-05-20	17	0	0	0	110589
139	2020-05-21	18	0	0	1	110589
140	2020-05-22	18	0	0	0	110589
141	2020-05-23	18	0	0	0	110589
142	2020-05-24	18	0	0	0	110589
143	2020-05-25	18	0	0	0	110589
144	2020-05-26	18	0	0	0	110589
145	2020-05-27	18	0	0	0	110589
146	2020-05-28	18	0	0	0	110589
147	2020-05-29	25	0	0	7	110589
148	2020-05-30	25	0	0	0	110589
149	2020-05-31	25	0	0	0	110589
150	2020-06-01	26	0	0	1	110589
151	2020-06-02	26	0	0	0	110589
152	2020-06-03	26	0	0	0	110589
153	2020-06-04	26	0	0	0	110589
154	2020-06-05	26	0	0	0	110589
155	2020-06-06	26	0	0	0	110589
156	2020-06-07	26	0	0	0	110589
157	2020-06-08	26	0	0	0	110589
158	2020-06-09	27	0	0	1	110589
159	2020-06-10	27	0	0	0	110589
160	2020-06-11	27	0	0	0	110589
161	2020-06-12	27	0	0	0	110589
162	2020-06-13	27	0	0	0	110589
163	2020-06-14	27	0	0	0	110589
164	2020-06-15	27	0	0	0	110589
165	2020-06-16	27	0	0	0	110589
166	2020-06-17	27	0	0	0	110589
167	2020-06-18	29	0	0	2	110589
168	2020-06-19	29	0	0	0	110589
169	2020-06-20	29	0	0	0	110589
170	2020-06-21	29	0	0	0	110589
171	2020-06-22	29	0	0	0	110589
172	2020-06-23	29	0	0	0	110589
173	2020-06-24	29	0	0	0	110589
174	2020-06-25	29	0	0	0	110589
175	2020-06-26	29	0	0	0	110589
176	2020-06-27	29	0	0	0	110589
177	2020-06-28	29	0	0	0	110589
178	2020-06-29	29	0	0	0	110589
179	2020-06-30	29	0	0	0	110589
180	2020-07-01	29	0	0	0	110589
181	2020-07-02	29	0	0	0	110589
182	2020-07-03	29	0	0	0	110589
183	2020-07-04	29	0	0	0	110589
184	2020-07-05	29	0	0	0	110589
185	2020-07-06	29	0	0	0	110589
186	2020-07-07	29	0	0	0	110589
187	2020-07-08	29	0	0	0	110589
188	2020-07-09	29	0	0	0	110589
189	2020-07-10	29	0	0	0	110589
190	2020-07-11	29	0	0	0	110589
191	2020-07-12	29	0	0	0	110589
192	2020-07-13	29	0	0	0	110589
193	2020-07-14	35	0	0	6	110589
194	2020-07-15	35	0	0	0	110589
195	2020-07-16	35	0	0	0	110589
196	2020-07-17	35	0	0	0	110589
197	2020-07-18	35	0	0	0	110589
198	2020-07-19	35	0	0	0	110589
199	2020-07-20	38	0	0	3	110589
200	2020-07-21	50	0	0	12	110589
201	2020-07-22	50	0	0	0	110589
202	2020-07-23	50	0	0	0	110589
203	2020-07-24	52	0	0	2	110589
204	2020-07-25	52	0	0	0	110589
205	2020-07-26	52	0	0	0	110589
206	2020-07-27	52	0	0	0	110589
207	2020-07-28	52	0	0	0	110589
208	2020-07-29	52	0	0	0	110589
209	2020-07-30	52	0	0	0	110589
210	2020-07-31	52	0	0	0	110589
211	2020-08-01	54	0	0	2	110589
212	2020-08-02	54	0	0	0	110589
213	2020-08-03	54	0	0	0	110589
214	2020-08-04	55	0	0	1	110589
215	2020-08-05	55	0	0	0	110589
216	2020-08-06	55	0	0	0	110589
217	2020-08-07	56	0	0	1	110589
218	2020-08-08	56	0	0	0	110589
219	2020-08-09	56	0	0	0	110589
220	2020-08-10	56	0	0	0	110589
221	2020-08-11	57	0	0	1	110589
222	2020-08-12	57	0	0	0	110589
223	2020-08-13	57	0	0	0	110589
224	2020-08-14	57	0	0	0	110589
225	2020-08-15	57	0	0	0	110589
226	2020-08-16	57	0	0	0	110589
227	2020-08-17	57	0	0	0	110589
228	2020-08-18	57	0	0	0	110589
229	2020-08-19	58	0	0	1	110589
230	2020-08-20	58	0	0	0	110589
231	2020-08-21	58	0	0	0	110589
232	2020-08-22	58	0	0	0	110589
233	2020-08-23	58	0	0	0	110589
234	2020-08-24	58	0	0	0	110589
235	2020-08-25	58	0	0	0	110589
236	2020-08-26	58	0	0	0	110589
237	2020-08-27	58	0	0	0	110589
238	2020-08-28	60	0	0	2	110589
239	2020-08-29	60	0	0	0	110589
240	2020-08-30	60	0	0	0	110589
241	2020-08-31	60	0	0	0	110589
242	2020-09-01	60	0	0	0	110589
243	2020-09-02	60	0	0	0	110589
244	2020-09-03	61	0	0	1	110589
245	2020-09-04	61	0	0	0	110589
246	2020-09-05	61	0	0	0	110589
247	2020-09-06	61	0	0	0	110589
248	2020-09-07	61	0	0	0	110589
249	2020-09-08	61	0	0	0	110589
250	2020-09-09	62	0	0	1	110589
251	2020-09-10	62	0	0	0	110589
252	2020-09-11	62	0	0	0	110589
253	2020-09-12	62	0	0	0	110589
254	2020-09-13	64	0	0	2	110589
255	2020-09-14	64	0	0	0	110589
256	2020-09-15	64	0	0	0	110589
257	2020-09-16	64	0	0	0	110589
258	2020-09-17	64	0	0	0	110589
259	2020-09-18	64	0	0	0	110589
260	2020-09-19	64	0	0	0	110589
261	2020-09-20	64	0	0	0	110589
262	2020-09-21	64	0	0	0	110589
263	2020-09-22	64	0	0	0	110589
264	2020-09-23	64	0	0	0	110589
265	2020-09-24	64	0	0	0	110589
266	2020-09-25	64	0	0	0	110589
267	2020-09-26	64	0	0	0	110589
268	2020-09-27	64	0	0	0	110589
269	2020-09-28	64	0	0	0	110589
270	2020-09-29	64	0	0	0	110589
271	2020-09-30	64	0	0	0	110589
272	2020-10-01	64	0	0	0	110589
273	2020-10-02	64	0	0	0	110589
274	2020-10-03	64	0	0	0	110589
275	2020-10-04	64	0	0	0	110589
276	2020-10-05	64	0	0	0	110589
277	2020-10-06	64	0	0	0	110589
278	2020-10-07	64	0	0	0	110589
279	2020-10-08	64	0	0	0	110589
280	2020-10-09	64	0	0	0	110589
281	2020-10-10	64	0	0	0	110589
282	2020-10-11	64	0	0	0	110589
283	2020-10-12	64	0	0	0	110589
284	2020-10-13	64	0	0	0	110589
285	2020-10-14	64	0	0	0	110589
286	2020-10-15	64	0	0	0	110589
287	2020-10-16	64	0	0	0	110589
288	2020-10-17	65	0	0	1	110589
289	2020-10-18	67	0	0	2	110589
290	2020-10-19	67	0	0	0	110589
291	2020-10-20	67	0	0	0	110589
292	2020-10-21	68	0	0	1	110589
293	2020-10-22	68	0	0	0	110589
294	2020-10-23	68	0	0	0	110589
295	2020-10-24	73	0	0	5	110589
296	2020-10-25	73	0	0	0	110589
297	2020-10-26	73	0	0	0	110589
298	2020-10-27	73	0	0	0	110589
299	2020-10-28	74	0	0	1	110589
300	2020-10-29	74	0	0	0	110589
301	2020-10-30	74	0	0	0	110589
302	2020-10-31	74	0	0	0	110589
303	2020-11-01	74	0	0	0	110589
304	2020-11-02	75	0	0	1	110589
305	2020-11-03	75	0	0	0	110589
306	2020-11-04	75	0	0	0	110589
307	2020-11-05	75	0	0	0	110589
308	2020-11-06	75	0	0	0	110589
309	2020-11-07	76	0	0	1	110589
310	2020-11-08	76	0	0	0	110589
311	2020-11-09	76	0	0	0	110589
312	2020-11-10	76	0	0	0	110589
313	2020-11-11	76	0	0	0	110589
314	2020-11-12	76	0	0	0	110589
315	2020-11-13	77	0	0	1	110589
316	2020-11-14	78	0	0	1	110589
317	2020-11-15	78	0	0	0	110589
318	2020-11-16	78	0	0	0	110589
319	2020-11-17	78	0	0	0	110589
320	2020-11-18	78	0	0	0	110589
321	2020-11-19	83	0	0	5	110589
322	2020-11-20	83	0	0	0	110589
323	2020-11-21	84	0	0	1	110589
324	2020-11-22	84	0	0	0	110589
325	2020-11-23	84	0	0	0	110589
326	2020-11-24	84	0	0	0	110589
327	2020-11-25	84	0	0	0	110589
328	2020-11-26	84	0	0	0	110589
329	2020-11-27	84	0	0	0	110589
330	2020-11-28	85	0	0	1	110589
331	2020-11-29	85	0	0	0	110589
332	2020-11-30	85	0	0	0	110589
333	2020-12-01	85	0	0	0	110589
334	2020-12-02	85	0	0	0	110589
335	2020-12-03	85	0	0	0	110589
336	2020-12-04	85	0	0	0	110589
337	2020-12-05	87	0	0	2	110589
338	2020-12-06	87	0	0	0	110589
339	2020-12-07	87	0	0	0	110589
340	2020-12-08	87	0	0	0	110589
341	2020-12-09	87	0	0	0	110589
342	2020-12-10	90	0	0	3	110589
343	2020-12-11	91	0	0	1	110589
344	2020-12-12	94	0	0	3	110589
345	2020-12-13	94	0	0	0	110589
346	2020-12-14	98	0	0	4	110589
347	2020-12-15	98	0	0	0	110589
348	2020-12-16	98	0	0	0	110589
349	2020-12-17	98	0	0	0	110589
350	2020-12-18	100	0	0	2	110589
351	2020-12-19	100	0	0	0	110589
352	2020-12-20	100	0	0	0	110589
353	2020-12-21	104	0	0	4	110589
354	2020-12-22	104	0	0	0	110589
355	2020-12-23	107	0	0	3	110589
356	2020-12-24	108	0	0	1	110589
357	2020-12-25	108	0	0	0	110589
358	2020-12-26	108	0	0	0	110589
359	2020-12-27	108	0	0	0	110589
360	2020-12-28	109	0	0	1	110589
361	2020-12-29	109	0	0	0	110589
362	2020-12-30	113	0	0	4	110589
363	2020-12-31	115	0	0	2	110589
364	2021-01-01	119	0	0	4	110589
365	2021-01-02	121	0	0	2	110589
366	2021-01-03	122	0	0	1	110589
367	2021-01-04	124	0	0	2	110589
368	2021-01-05	124	0	0	0	110589
369	2021-01-06	133	0	0	9	110589
370	2021-01-07	149	0	0	16	110589
371	2021-01-08	149	0	0	0	110589
372	2021-01-09	204	0	0	55	110589
373	2021-01-10	204	0	0	0	110589
374	2021-01-11	225	0	0	21	110589
375	2021-01-12	249	0	0	24	110589
376	2021-01-13	253	0	0	4	110589
377	2021-01-14	284	0	0	31	110589
378	2021-01-15	340	0	0	56	110589
379	2021-01-16	388	0	0	48	110589
380	2021-01-17	450	1	1	62	110589
381	2021-01-18	478	1	0	28	110589
382	2021-01-19	494	2	1	16	110589
383	2021-01-20	540	2	0	46	110589
384	2021-01-21	602	2	0	62	110589
385	2021-01-22	655	2	0	53	110589
386	2021-01-23	690	2	0	35	110589
387	2021-01-24	720	2	0	30	110589
388	2021-01-25	738	2	0	18	110589
389	2021-01-26	746	2	0	8	110589
390	2021-01-27	763	2	0	17	110589
391	2021-01-28	798	2	0	35	110589
392	2021-01-29	827	2	0	29	110589
393	2021-01-30	865	2	0	38	110589
394	2021-01-31	896	2	0	31	110589
395	2021-02-01	901	2	0	5	110589
396	2021-02-02	951	2	0	50	110589
397	2021-02-03	1008	2	0	57	110589
398	2021-02-04	1059	2	0	51	110589
399	2021-02-05	1067	3	1	8	110589
400	2021-02-06	1170	3	0	103	110589
401	2021-02-07	1170	3	0	0	110589
402	2021-02-08	1269	4	1	99	110589
403	2021-02-09	1283	4	0	14	110589
404	2021-02-10	1324	4	0	41	110589
405	2021-02-11	1340	6	2	16	110589
406	2021-02-12	1370	6	0	30	110589
407	2021-02-13	1395	6	0	25	110589
408	2021-02-14	1418	6	0	23	110589
409	2021-02-15	1418	6	0	0	110589
410	2021-02-16	1453	6	0	35	110589
411	2021-02-17	1457	6	0	4	110589
412	2021-02-18	1462	6	0	5	110589
413	2021-02-19	1474	6	0	12	110589
414	2021-02-20	1494	6	0	20	110589
415	2021-02-21	1498	6	0	4	110589
416	2021-02-22	1503	6	0	5	110589
417	2021-02-23	1505	6	0	2	110589
418	2021-02-24	1511	6	0	6	110589
419	2021-02-25	1519	6	0	8	110589
420	2021-02-26	1526	6	0	7	110589
421	2021-02-27	1530	8	2	4	110589
422	2021-02-28	1556	8	0	26	110589
423	2021-03-01	1556	8	0	0	110589
424	2021-03-02	1628	8	0	72	110589
425	2021-03-03	1628	8	0	0	110589
426	2021-03-04	1645	8	0	17	110589
427	2021-03-05	1645	8	0	0	110589
428	2021-03-06	1658	8	0	13	110589
429	2021-03-07	1658	8	0	0	110589
430	2021-03-08	1663	8	0	5	110589
431	2021-03-09	1663	8	0	0	110589
432	2021-03-10	1663	8	0	0	110589
433	2021-03-11	1670	8	0	7	110589
434	2021-03-12	1674	8	0	4	110589
435	2021-03-13	1674	8	0	0	110589
436	2021-03-14	1680	8	0	6	110589
437	2021-03-15	1680	9	1	0	110589
438	2021-03-16	1681	9	0	1	110589
439	2021-03-17	1681	9	0	0	110589
440	2021-03-18	1681	9	0	0	110589
441	2021-03-19	1684	9	0	3	110589
442	2021-03-20	1692	9	0	8	110589
443	2021-03-21	1694	9	0	2	110589
444	2021-03-22	1696	9	0	2	110589
445	2021-03-23	1700	10	1	4	110589
446	2021-03-24	1700	10	0	0	110589
447	2021-03-25	1703	10	0	3	110589
448	2021-03-26	1715	10	0	12	110589
449	2021-03-27	1721	10	0	6	110589
450	2021-03-28	1721	10	0	0	110589
451	2021-03-29	1738	10	0	17	110589
452	2021-03-30	1739	10	0	1	110589
453	2021-03-31	1739	10	0	0	110589
454	2021-04-01	1748	10	0	9	110589
455	2021-04-02	1750	10	0	2	110589
456	2021-04-03	1754	10	0	4	110589
457	2021-04-04	1755	10	0	1	110589
458	2021-04-05	1755	10	0	0	110589
459	2021-04-06	1764	10	0	9	110589
460	2021-04-07	1765	10	0	1	110589
461	2021-04-08	1766	10	0	1	110589
462	2021-04-09	1774	10	0	8	110589
463	2021-04-10	1789	10	0	15	110589
464	2021-04-11	1790	10	0	1	110589
465	2021-04-12	1790	10	0	0	110589
466	2021-04-13	1806	10	0	16	110589
467	2021-04-14	1806	10	0	0	110589
468	2021-04-15	1812	10	0	6	110589
469	2021-04-16	1818	10	0	6	110589
470	2021-04-17	1819	10	0	1	110589
471	2021-04-18	1819	10	0	0	110589
472	2021-04-19	1819	10	0	0	110589
473	2021-04-20	1819	10	0	0	110589
474	2021-04-21	1819	10	0	0	110589
475	2021-04-22	1819	10	0	0	110589
476	2021-04-23	1829	10	0	10	110589
477	2021-04-24	1829	10	0	0	110589
478	2021-04-25	1830	10	0	1	110589
479	2021-04-26	1830	10	0	0	110589
480	2021-04-27	1839	10	0	9	110589
481	2021-04-28	1844	11	1	5	110589
482	2021-04-29	1850	11	0	6	110589
483	2021-04-30	1855	11	0	5	110589
484	2021-05-01	1864	11	0	9	110589
485	2021-05-02	1864	11	0	0	110589
486	2021-05-03	1864	11	0	0	110589
487	2021-05-04	1882	11	0	18	110589
488	2021-05-05	1882	11	0	0	110589
489	2021-05-06	1882	11	0	0	110589
490	2021-05-07	1889	12	1	7	110589
491	2021-05-08	1895	12	0	6	110589
492	2021-05-09	1912	12	0	17	110589
493	2021-05-10	1912	12	0	0	110589
494	2021-05-11	1922	12	0	10	110589
495	2021-05-12	1922	12	0	0	110589
496	2021-05-13	1922	12	0	0	110589
497	2021-05-14	1928	12	0	6	110589
498	2021-05-15	1932	12	0	4	110589
499	2021-05-16	1932	12	0	0	110589
500	2021-05-17	1947	12	0	15	110589
501	2021-05-18	1947	12	0	0	110589
502	2021-05-19	1947	12	0	0	110589
503	2021-05-20	1949	12	0	2	110589
504	2021-05-21	1954	12	0	5	110589
505	2021-05-22	1962	12	0	8	110589
506	2021-05-23	1973	12	0	11	110589
507	2021-05-24	1978	12	0	5	110589
508	2021-05-25	1989	12	0	11	110589
509	2021-05-26	1989	12	0	0	110589
510	2021-05-27	1995	12	0	6	110589
511	2021-05-28	2006	12	0	11	110589
512	2021-05-29	2006	12	0	0	110589
513	2021-05-30	2027	12	0	21	110589
514	2021-05-31	2035	12	0	8	110589
515	2021-06-01	2035	12	0	0	110589
516	2021-06-02	2035	12	0	0	110589
517	2021-06-03	2044	12	0	9	110589
518	2021-06-04	2059	12	0	15	110589
519	2021-06-05	2065	12	0	6	110589
520	2021-06-06	2068	12	0	3	110589
521	2021-06-07	2068	12	0	0	110589
522	2021-06-08	2068	12	0	0	110589
523	2021-06-09	2085	12	0	17	110589
524	2021-06-10	2092	12	0	7	110589
525	2021-06-11	2101	12	0	9	110589
526	2021-06-12	2101	12	0	0	110589
527	2021-06-13	2101	12	0	0	110589
528	2021-06-14	2101	12	0	0	110589
529	2021-06-15	2147	12	0	46	110589
530	2021-06-16	2158	12	0	11	110589
531	2021-06-17	2172	12	0	14	110589
532	2021-06-18	2178	12	0	6	110589
533	2021-06-19	2183	12	0	5	110589
534	2021-06-20	2192	12	0	9	110589
535	2021-06-21	2194	12	0	2	110589
536	2021-06-22	2195	12	0	1	110589
537	2021-06-23	2196	12	0	1	110589
538	2021-06-24	2207	12	0	11	110589
539	2021-06-25	2207	12	0	0	110589
540	2021-06-26	2216	12	0	9	110589
541	2021-06-27	2218	12	0	2	110589
542	2021-06-28	2219	12	0	1	110589
543	2021-06-29	2219	12	0	0	110589
544	2021-06-30	2219	12	0	0	110589
545	2021-07-01	2225	12	0	6	110589
546	2021-07-02	2227	12	0	2	110589
547	2021-07-03	2229	12	0	2	110589
548	2021-07-04	2229	12	0	0	110589
549	2021-07-05	2233	12	0	4	110589
550	2021-07-06	2238	12	0	5	110589
551	2021-07-07	2240	12	0	2	110589
552	2021-07-08	2240	12	0	0	110589
553	2021-07-09	2240	12	0	0	110589
554	2021-07-10	2241	12	0	1	110589
555	2021-07-11	2241	12	0	0	110589
556	2021-07-12	2242	12	0	1	110589
557	2021-07-13	2244	12	0	2	110589
558	2021-07-14	2245	12	0	1	110589
559	2021-07-15	2249	12	0	4	110589
560	2021-07-16	2258	12	0	9	110589
561	2021-07-17	2258	12	0	0	110589
562	2021-07-18	2260	12	0	2	110589
563	2021-07-19	2263	12	0	3	110589
564	2021-07-20	2263	12	0	0	110589
565	2021-07-21	2263	12	0	0	110589
566	2021-07-22	2263	12	0	0	110589
567	2021-07-23	2266	12	0	3	110589
568	2021-07-24	2271	12	0	5	110589
569	2021-07-25	2271	12	0	0	110589
570	2021-07-26	2279	12	0	8	110589
571	2021-07-27	2279	12	0	0	110589
572	2021-07-28	2280	12	0	1	110589
573	2021-07-29	2288	12	0	8	110589
574	2021-07-30	2288	12	0	0	110589
575	2021-07-31	2291	12	0	3	110589
576	2021-08-01	2296	12	0	5	110589
577	2021-08-02	2297	12	0	1	110589
578	2021-08-03	2297	12	0	0	110589
579	2021-08-04	2297	12	0	0	110589
580	2021-08-05	2297	12	0	0	110589
581	2021-08-06	2298	12	0	1	110589
582	2021-08-07	2298	12	0	0	110589
583	2021-08-08	2298	12	0	0	110589
584	2021-08-09	2299	12	0	1	110589
585	2021-08-10	2299	12	0	0	110589
586	2021-08-11	2306	12	0	7	110589
587	2021-08-12	2306	12	0	0	110589
588	2021-08-13	2307	12	0	1	110589
589	2021-08-14	2307	12	0	0	110589
590	2021-08-15	2308	12	0	1	110589
591	2021-08-16	2314	12	0	6	110589
592	2021-08-17	2317	12	0	3	110589
593	2021-08-18	2317	12	0	0	110589
594	2021-08-19	2320	12	0	3	110589
595	2021-08-20	2320	12	0	0	110589
596	2021-08-21	2320	12	0	0	110589
597	2021-08-22	2320	12	0	0	110589
598	2021-08-23	2320	12	0	0	110589
599	2021-08-24	2320	12	0	0	110589
600	2021-08-25	2320	12	0	0	110589
601	2021-08-26	2321	12	0	1	110589
602	2021-08-27	2321	12	0	0	110589
603	2021-08-28	2326	12	0	5	110589
604	2021-08-29	2331	12	0	5	110589
605	2021-08-30	2331	12	0	0	110589
606	2021-08-31	2331	12	0	0	110589
607	2021-09-01	2336	12	0	5	110589
608	2021-09-02	2348	12	0	12	110589
609	2021-09-03	2355	12	0	7	110589
610	2021-09-04	2358	12	0	3	110589
611	2021-09-05	2361	12	0	3	110589
612	2021-09-06	2371	12	0	10	110589
613	2021-09-07	2379	12	0	8	110589
614	2021-09-08	2385	12	0	6	110589
615	2021-09-09	2389	12	0	4	110589
616	2021-09-10	2391	12	0	2	110589
617	2021-09-11	2421	12	0	30	110589
618	2021-09-12	2446	12	0	25	110589
619	2021-09-13	2487	12	0	41	110589
620	2021-09-14	2513	12	0	26	110589
621	2021-09-15	2521	13	1	8	110589
622	2021-09-16	2559	13	0	38	110589
623	2021-09-17	2613	13	0	54	110589
624	2021-09-18	2613	13	0	0	110589
625	2021-09-19	2728	14	1	115	110589
626	2021-09-20	2791	14	0	63	110589
627	2021-09-21	2830	14	0	39	110589
628	2021-09-22	2848	16	2	18	110589
629	2021-09-23	2964	17	1	116	110589
630	2021-09-24	3071	17	0	107	110589
631	2021-09-25	3158	17	0	87	110589
632	2021-09-26	3158	17	0	0	110589
633	2021-09-27	3158	17	0	0	110589
634	2021-09-28	3338	17	0	180	110589
635	2021-09-29	3359	18	1	21	110589
636	2021-09-30	3424	19	1	65	110589
637	2021-10-01	3508	21	2	84	110589
638	2021-10-02	3508	21	0	0	110589
639	2021-10-03	3508	21	0	0	110589
640	2021-10-04	3508	21	0	0	110589

## Sheet: Afghanistan
Unnamed: 0	date	cumulative_cases	Cumulative_deaths	New_deaths	new_cases	population
0	2020/1/3	0	0	0	0	38041754
1	2020/1/4	0	0	0	0	38041754
2	2020/1/5	0	0	0	0	38041754
3	2020/1/6	0	0	0	0	38041754
4	2020/1/7	0	0	0	0	38041754
5	2020/1/8	0	0	0	0	38041754
6	2020/1/9	0	0	0	0	38041754
7	2020/1/10	0	0	0	0	38041754
8	2020/1/11	0	0	0	0	38041754
9	2020/1/12	0	0	0	0	38041754
10	2020/1/13	0	0	0	0	38041754
11	2020/1/14	0	0	0	0	38041754
12	2020/1/15	0	0	0	0	38041754
13	2020/1/16	0	0	0	0	38041754
14	2020/1/17	0	0	0	0	38041754
15	2020/1/18	0	0	0	0	38041754
16	2020/1/19	0	0	0	0	38041754
17	2020/1/20	0	0	0	0	38041754
18	2020/1/21	0	0	0	0	38041754
19	2020/1/22	0	0	0	0	38041754
20	2020/1/23	0	0	0	0	38041754
21	2020/1/24	0	0	0	0	38041754
22	2020/1/25	0	0	0	0	38041754
23	2020/1/26	0	0	0	0	38041754
24	2020/1/27	0	0	0	0	38041754
25	2020/1/28	0	0	0	0	38041754
26	2020/1/29	0	0	0	0	38041754
27	2020/1/30	0	0	0	0	38041754
28	2020/1/31	0	0	0	0	38041754
29	2020/2/1	0	0	0	0	38041754
30	2020/2/2	0	0	0	0	38041754
31	2020/2/3	0	0	0	0	38041754
32	2020/2/4	0	0	0	0	38041754
33	2020/2/5	0	0	0	0	38041754
34	2020/2/6	0	0	0	0	38041754
35	2020/2/7	0	0	0	0	38041754
36	2020/2/8	0	0	0	0	38041754
37	2020/2/9	0	0	0	0	38041754
38	2020/2/10	0	0	0	0	38041754
39	2020/2/11	0	0	0	0	38041754
40	2020/2/12	0	0	0	0	38041754
41	2020/2/13	0	0	0	0	38041754
42	2020/2/14	0	0	0	0	38041754
43	2020/2/15	0	0	0	0	38041754
44	2020/2/16	0	0	0	0	38041754
45	2020/2/17	0	0	0	0	38041754
46	2020/2/18	0	0	0	0	38041754
47	2020/2/19	0	0	0	0	38041754
48	2020/2/20	0	0	0	0	38041754
49	2020/2/21	0	0	0	0	38041754
50	2020/2/22	0	0	0	0	38041754
51	2020/2/23	0	0	0	0	38041754
52	2020/2/24	5	0	0	5	38041754
53	2020/2/25	5	0	0	0	38041754
54	2020/2/26	5	0	0	0	38041754
55	2020/2/27	5	0	0	0	38041754
56	2020/2/28	5	0	0	0	38041754
57	2020/2/29	5	0	0	0	38041754
58	2020/3/1	5	0	0	0	38041754
59	2020/3/2	5	0	0	0	38041754
60	2020/3/3	5	0	0	0	38041754
61	2020/3/4	5	0	0	0	38041754
62	2020/3/5	5	0	0	0	38041754
63	2020/3/6	5	0	0	0	38041754
64	2020/3/7	8	0	0	3	38041754
65	2020/3/8	8	0	0	0	38041754
66	2020/3/9	8	0	0	0	38041754
67	2020/3/10	8	0	0	0	38041754
68	2020/3/11	11	0	0	3	38041754
69	2020/3/12	11	0	0	0	38041754
70	2020/3/13	11	0	0	0	38041754
71	2020/3/14	14	0	0	3	38041754
72	2020/3/15	20	0	0	6	38041754
73	2020/3/16	25	0	0	5	38041754
74	2020/3/17	26	0	0	1	38041754
75	2020/3/18	26	0	0	0	38041754
76	2020/3/19	26	0	0	0	38041754
77	2020/3/20	24	0	0	-2	38041754
78	2020/3/21	24	0	0	0	38041754
79	2020/3/22	34	0	0	10	38041754
80	2020/3/23	40	1	1	6	38041754
81	2020/3/24	42	1	0	2	38041754
82	2020/3/25	74	1	0	32	38041754
83	2020/3/26	80	2	1	6	38041754
84	2020/3/27	91	2	0	11	38041754
85	2020/3/28	106	2	0	15	38041754
86	2020/3/29	114	4	2	8	38041754
87	2020/3/30	114	4	0	0	38041754
88	2020/3/31	166	4	0	52	38041754
89	2020/4/1	192	4	0	26	38041754
90	2020/4/2	235	4	0	43	38041754
91	2020/4/3	269	5	1	34	38041754
92	2020/4/4	270	5	0	1	38041754
93	2020/4/5	299	7	2	29	38041754
94	2020/4/6	337	7	0	38	38041754
95	2020/4/7	367	11	4	30	38041754
96	2020/4/8	423	14	3	56	38041754
97	2020/4/9	444	15	1	21	38041754
98	2020/4/10	521	15	0	77	38041754
99	2020/4/11	521	15	0	0	38041754
100	2020/4/12	555	18	3	34	38041754
101	2020/4/13	607	19	1	52	38041754
102	2020/4/14	665	22	3	58	38041754
103	2020/4/15	770	25	3	105	38041754
104	2020/4/16	794	29	4	24	38041754
105	2020/4/17	845	30	1	51	38041754
106	2020/4/18	908	30	0	63	38041754
107	2020/4/19	933	30	0	25	38041754
108	2020/4/20	996	33	3	63	38041754
109	2020/4/21	1026	36	3	30	38041754
110	2020/4/22	1092	36	0	66	38041754
111	2020/4/23	1176	40	4	84	38041754
112	2020/4/24	1226	40	0	50	38041754
113	2020/4/25	1330	43	3	104	38041754
114	2020/4/26	1463	49	6	133	38041754
115	2020/4/27	1531	50	1	68	38041754
116	2020/4/28	1703	60	10	172	38041754
117	2020/4/29	1827	60	0	124	38041754
118	2020/4/30	1827	60	0	0	38041754
119	2020/5/1	2171	64	4	344	38041754
120	2020/5/2	2469	72	8	298	38041754
121	2020/5/3	2469	72	0	0	38041754
122	2020/5/4	2469	72	0	0	38041754
123	2020/5/5	2469	72	0	0	38041754
124	2020/5/6	3224	95	23	755	38041754
125	2020/5/7	3392	104	9	168	38041754
126	2020/5/8	3563	105	1	171	38041754
127	2020/5/9	3563	105	0	0	38041754
128	2020/5/10	4402	119	14	839	38041754
129	2020/5/11	4664	120	1	262	38041754
130	2020/5/12	4967	127	7	303	38041754
131	2020/5/13	4967	127	0	0	38041754
132	2020/5/14	5339	136	9	372	38041754
133	2020/5/15	6053	153	17	714	38041754
134	2020/5/16	6402	168	15	349	38041754
135	2020/5/17	6635	169	1	233	38041754
136	2020/5/18	7072	173	4	437	38041754
137	2020/5/19	7655	177	4	583	38041754
138	2020/5/20	8145	187	10	490	38041754
139	2020/5/21	8676	193	6	531	38041754
140	2020/5/22	9216	205	12	540	38041754
141	2020/5/23	9952	215	10	736	38041754
142	2020/5/24	10668	222	7	716	38041754
143	2020/5/25	11180	223	1	512	38041754
144	2020/5/26	11917	224	1	737	38041754
145	2020/5/27	12465	230	6	548	38041754
146	2020/5/28	13102	239	9	637	38041754
147	2020/5/29	13745	250	11	643	38041754
148	2020/5/30	14529	252	2	784	38041754
149	2020/5/31	15180	254	2	651	38041754
150	2020/6/1	15836	269	15	656	38041754
151	2020/6/2	16578	274	5	742	38041754
152	2020/6/3	17353	298	24	775	38041754
153	2020/6/4	17977	303	5	624	38041754
154	2020/6/5	19055	313	10	1078	38041754
155	2020/6/6	19637	331	18	582	38041754
156	2020/6/7	20428	361	30	791	38041754
157	2020/6/8	21003	373	12	575	38041754
158	2020/6/9	21308	380	7	305	38041754
159	2020/6/10	22228	409	29	920	38041754
160	2020/6/11	22976	430	21	748	38041754
161	2020/6/12	23632	450	20	656	38041754
162	2020/6/13	24188	455	5	556	38041754
163	2020/6/14	24852	475	20	664	38041754
164	2020/6/15	25613	480	5	761	38041754
165	2020/6/16	25719	488	8	106	38041754
166	2020/6/17	26960	508	20	1241	38041754
167	2020/6/18	27423	550	42	463	38041754
168	2020/6/19	27964	552	2	541	38041754
169	2020/6/20	28383	552	0	419	38041754
170	2020/6/21	28919	585	33	536	38041754
171	2020/6/22	29229	602	17	310	38041754
172	2020/6/23	29567	622	20	338	38041754
173	2020/6/24	29726	643	21	159	38041754
174	2020/6/25	30261	679	36	535	38041754
175	2020/6/26	30346	684	5	85	38041754
176	2020/6/27	30702	707	23	356	38041754
177	2020/6/28	31053	733	26	351	38041754
178	2020/6/29	31324	737	4	271	38041754
179	2020/6/30	31445	739	2	121	38041754
180	2020/7/1	31848	778	39	403	38041754
181	2020/7/2	32108	811	33	260	38041754
182	2020/7/3	32410	823	12	302	38041754
183	2020/7/4	32758	830	7	348	38041754
184	2020/7/5	33037	868	38	279	38041754
185	2020/7/6	33150	891	23	113	38041754
186	2020/7/7	33470	924	33	320	38041754
187	2020/7/8	33680	940	16	210	38041754
188	2020/7/9	33739	941	1	59	38041754
189	2020/7/10	34280	975	34	541	38041754
190	2020/7/11	34437	979	4	157	38041754
191	2020/7/12	34537	1014	35	100	38041754
192	2020/7/13	34541	1016	2	4	38041754
193	2020/7/14	34826	1049	33	285	38041754
194	2020/7/15	35026	1098	49	200	38041754
195	2020/7/16	35156	1117	19	130	38041754
196	2020/7/17	35315	1151	34	159	38041754
197	2020/7/18	35375	1151	0	60	38041754
198	2020/7/19	35561	1185	34	186	38041754
199	2020/7/20	35595	1187	2	34	38041754
200	2020/7/21	35701	1188	1	106	38041754
201	2020/7/22	35813	1194	6	112	38041754
202	2020/7/23	36001	1215	21	188	38041754
203	2020/7/24	36067	1229	14	66	38041754
204	2020/7/25	36122	1250	21	55	38041754
205	2020/7/26	36243	1263	13	121	38041754
206	2020/7/27	36349	1273	10	106	38041754
207	2020/7/28	36454	1274	1	105	38041754
208	2020/7/29	36557	1275	1	103	38041754
209	2020/7/30	36628	1275	0	71	38041754
210	2020/7/31	36628	1275	0	0	38041754
211	2020/8/1	36796	1287	12	168	38041754
212	2020/8/2	36796	1287	0	0	38041754
213	2020/8/3	36796	1287	0	0	38041754
214	2020/8/4	36833	1292	5	37	38041754
215	2020/8/5	36915	1298	6	82	38041754
216	2020/8/6	36982	1302	4	67	38041754
217	2020/8/7	37023	1302	0	41	38041754
218	2020/8/8	37101	1311	9	78	38041754
219	2020/8/9	37140	1316	5	39	38041754
220	2020/8/10	37140	1316	0	0	38041754
221	2020/8/11	37355	1348	32	215	38041754
222	2020/8/12	37431	1358	10	76	38041754
223	2020/8/13	37510	1367	9	79	38041754
224	2020/8/14	37517	1367	0	7	38041754
225	2020/8/15	37637	1374	7	120	38041754
226	2020/8/16	37682	1379	5	45	38041754
227	2020/8/17	37682	1379	0	0	38041754
228	2020/8/18	37685	1379	0	3	38041754
229	2020/8/19	37685	1379	0	0	38041754
230	2020/8/20	37845	1387	8	160	38041754
231	2020/8/21	37942	1389	2	97	38041754
232	2020/8/22	37980	1389	0	38	38041754
233	2020/8/23	38039	1389	0	59	38041754
234	2020/8/24	38085	1391	2	46	38041754
235	2020/8/25	38156	1401	10	71	38041754
236	2020/8/26	38199	1405	4	43	38041754
237	2020/8/27	38215	1405	0	16	38041754
238	2020/8/28	38226	1406	1	11	38041754
239	2020/8/29	38229	1406	0	3	38041754
240	2020/8/30	38229	1406	0	0	38041754
241	2020/8/31	38248	1406	0	19	38041754
242	2020/9/1	38282	1410	4	34	38041754
243	2020/9/2	38329	1413	3	47	38041754
244	2020/9/3	38374	1413	0	45	38041754
245	2020/9/4	38374	1413	0	0	38041754
246	2020/9/5	38390	1413	0	16	38041754
247	2020/9/6	38484	1416	3	94	38041754
248	2020/9/7	38580	1419	3	96	38041754
249	2020/9/8	38606	1422	3	26	38041754
250	2020/9/9	38630	1424	2	24	38041754
251	2020/9/10	38658	1424	0	28	38041754
252	2020/9/11	38692	1424	0	34	38041754
253	2020/9/12	38727	1424	0	35	38041754
254	2020/9/13	38802	1424	0	75	38041754
255	2020/9/14	38858	1429	5	56	38041754
256	2020/9/15	38901	1430	1	43	38041754
257	2020/9/16	38941	1440	10	40	38041754
258	2020/9/17	38958	1440	0	17	38041754
259	2020/9/18	38969	1441	1	11	38041754
260	2020/9/19	39005	1441	0	36	38041754
261	2020/9/20	39130	1445	4	125	38041754
262	2020/9/21	39160	1448	3	30	38041754
263	2020/9/22	39182	1449	1	22	38041754
264	2020/9/23	39231	1450	1	49	38041754
265	2020/9/24	39256	1455	5	25	38041754
266	2020/9/25	39272	1455	0	16	38041754
267	2020/9/26	39278	1457	2	6	38041754
268	2020/9/27	39313	1457	0	35	38041754
269	2020/9/28	39325	1460	3	12	38041754
270	2020/9/29	39340	1462	2	15	38041754
271	2020/9/30	39354	1462	0	14	38041754
272	2020/10/1	39371	1462	0	17	38041754
273	2020/10/2	39376	1462	0	5	38041754
274	2020/10/3	39383	1466	4	7	38041754
275	2020/10/4	39427	1466	0	44	38041754
276	2020/10/5	39508	1470	4	81	38041754
277	2020/10/6	39572	1471	1	64	38041754
278	2020/10/7	39634	1473	2	62	38041754
279	2020/10/8	39702	1474	1	68	38041754
280	2020/10/9	39779	1476	2	77	38041754
281	2020/10/10	39789	1477	1	10	38041754
282	2020/10/11	39885	1481	4	96	38041754
283	2020/10/12	39956	1483	2	71	38041754
284	2020/10/13	40014	1484	1	58	38041754
285	2020/10/14	40080	1485	1	66	38041754
286	2020/10/15	40112	1485	0	32	38041754
287	2020/10/16	40159	1489	4	47	38041754
288	2020/10/17	40227	1492	3	68	38041754
289	2020/10/18	40286	1496	4	59	38041754
290	2020/10/19	40373	1501	5	87	38041754
291	2020/10/20	40461	1503	2	88	38041754
292	2020/10/21	40461	1503	0	0	38041754
293	2020/10/22	40510	1503	0	49	38041754
294	2020/10/23	40626	1505	2	116	38041754
295	2020/10/24	40687	1507	2	61	38041754
296	2020/10/25	40768	1511	4	81	38041754
297	2020/10/26	40833	1514	3	65	38041754
298	2020/10/27	40937	1518	4	104	38041754
299	2020/10/28	41032	1523	5	95	38041754
300	2020/10/29	41145	1529	6	113	38041754
301	2020/10/30	41268	1532	3	123	38041754
302	2020/10/31	41334	1533	1	66	38041754
303	2020/11/1	41425	1536	3	91	38041754
304	2020/11/2	41501	1536	0	76	38041754
305	2020/11/3	41633	1541	5	132	38041754
306	2020/11/4	41728	1544	3	95	38041754
307	2020/11/5	41814	1548	4	86	38041754
308	2020/11/6	41935	1554	6	121	38041754
309	2020/11/7	41975	1554	0	40	38041754
310	2020/11/8	42033	1556	2	58	38041754
311	2020/11/9	42159	1562	6	126	38041754
312	2020/11/10	42297	1574	12	138	38041754
313	2020/11/11	42463	1577	3	166	38041754
314	2020/11/12	42609	1581	4	146	38041754
315	2020/11/13	42795	1591	10	186	38041754
316	2020/11/14	42969	1595	4	174	38041754
317	2020/11/15	43035	1605	10	66	38041754
318	2020/11/16	43240	1617	12	205	38041754
319	2020/11/17	43403	1626	9	163	38041754
320	2020/11/18	43628	1638	12	225	38041754
321	2020/11/19	43851	1645	7	223	38041754
322	2020/11/20	44228	1650	5	377	38041754
323	2020/11/21	44443	1661	11	215	38041754
324	2020/11/22	44503	1675	14	60	38041754
325	2020/11/23	44706	1687	12	203	38041754
326	2020/11/24	44988	1695	8	282	38041754
327	2020/11/25	45278	1712	17	290	38041754
328	2020/11/26	45490	1725	13	212	38041754
329	2020/11/27	45716	1737	12	226	38041754
330	2020/11/28	45839	1740	3	123	38041754
331	2020/11/29	45966	1752	12	127	38041754
332	2020/11/30	46215	1763	11	249	38041754
333	2020/12/1	46498	1774	11	283	38041754
334	2020/12/2	46717	1795	21	219	38041754
335	2020/12/3	46980	1822	27	263	38041754
336	2020/12/4	47258	1841	19	278	38041754
337	2020/12/5	47388	1847	6	130	38041754
338	2020/12/6	47641	1865	18	253	38041754
339	2020/12/7	47901	1875	10	260	38041754
340	2020/12/8	48136	1902	27	235	38041754
341	2020/12/9	48366	1908	6	230	38041754
342	2020/12/10	48540	1921	13	174	38041754
343	2020/12/11	48753	1939	18	213	38041754
344	2020/12/12	48826	1949	10	73	38041754
345	2020/12/13	48952	1960	11	126	38041754
346	2020/12/14	49273	1971	11	321	38041754
347	2020/12/15	49484	1975	4	211	38041754
348	2020/12/16	49703	2001	26	219	38041754
349	2020/12/17	49927	2017	16	224	38041754
350	2020/12/18	50202	2032	15	275	38041754
351	2020/12/19	50456	2037	5	254	38041754
352	2020/12/20	50536	2054	17	80	38041754
353	2020/12/21	50678	2074	20	142	38041754
354	2020/12/22	50888	2089	15	210	38041754
355	2020/12/23	51070	2105	16	182	38041754
356	2020/12/24	51357	2126	21	287	38041754
357	2020/12/25	51595	2135	9	238	38041754
358	2020/12/26	51764	2148	13	169	38041754
359	2020/12/27	51848	2158	10	84	38041754
360	2020/12/28	52007	2170	12	159	38041754
361	2020/12/29	52147	2182	12	140	38041754
362	2020/12/30	52330	2189	7	183	38041754
363	2020/12/31	52330	2189	0	0	38041754
364	2021/1/1	52513	2201	12	183	38041754
365	2021/1/2	52586	2211	10	73	38041754
366	2021/1/3	52709	2221	10	123	38041754
367	2021/1/4	52909	2230	9	200	38041754
368	2021/1/5	53011	2237	7	102	38041754
369	2021/1/6	53105	2244	7	94	38041754
370	2021/1/7	53207	2253	9	102	38041754
371	2021/1/8	53332	2257	4	125	38041754
372	2021/1/9	53400	2264	7	68	38041754
373	2021/1/10	53489	2277	13	89	38041754
374	2021/1/11	53538	2288	11	49	38041754
375	2021/1/12	53584	2301	13	46	38041754
376	2021/1/13	53690	2308	7	106	38041754
377	2021/1/14	53775	2314	6	85	38041754
378	2021/1/15	53831	2324	10	56	38041754
379	2021/1/16	53938	2336	12	107	38041754
380	2021/1/17	53984	2339	3	46	38041754
381	2021/1/18	54062	2343	4	78	38041754
382	2021/1/19	54141	2346	3	79	38041754
383	2021/1/20	54278	2354	8	137	38041754
384	2021/1/21	54403	2363	9	125	38041754
385	2021/1/22	54483	2370	7	80	38041754
386	2021/1/23	54559	2373	3	76	38041754
387	2021/1/24	54595	2378	5	36	38041754
388	2021/1/25	54672	2385	7	77	38041754
389	2021/1/26	54750	2389	4	78	38041754
390	2021/1/27	54854	2389	0	104	38041754
391	2021/1/28	54891	2397	8	37	38041754
392	2021/1/29	54939	2399	2	48	38041754
393	2021/1/30	55008	2400	1	69	38041754
394	2021/1/31	55023	2400	0	15	38041754
395	2021/2/1	55059	2404	4	36	38041754
396	2021/2/2	55121	2405	1	62	38041754
397	2021/2/3	55174	2406	1	53	38041754
398	2021/2/4	55231	2407	1	57	38041754
399	2021/2/5	55265	2407	0	34	38041754
400	2021/2/6	55330	2408	1	65	38041754
401	2021/2/7	55335	2410	2	5	38041754
402	2021/2/8	55359	2413	3	24	38041754
403	2021/2/9	55384	2414	1	25	38041754
404	2021/2/10	55402	2418	4	18	38041754
405	2021/2/11	55420	2419	1	18	38041754
406	2021/2/12	55445	2424	5	25	38041754
407	2021/2/13	55473	2427	3	28	38041754
408	2021/2/14	55492	2427	0	19	38041754
409	2021/2/15	55514	2427	0	22	38041754
410	2021/2/16	55518	2428	1	4	38041754
411	2021/2/17	55540	2428	0	22	38041754
412	2021/2/18	55557	2430	2	17	38041754
413	2021/2/19	55575	2430	0	18	38041754
414	2021/2/20	55580	2430	0	5	38041754
415	2021/2/21	55604	2432	2	24	38041754
416	2021/2/22	55617	2433	1	13	38041754
417	2021/2/23	55646	2435	2	29	38041754
418	2021/2/24	55664	2436	1	18	38041754
419	2021/2/25	55680	2438	2	16	38041754
420	2021/2/26	55696	2442	4	16	38041754
421	2021/2/27	55707	2443	1	11	38041754
422	2021/2/28	55714	2443	0	7	38041754
423	2021/3/1	55733	2444	1	19	38041754
424	2021/3/2	55759	2446	2	26	38041754
425	2021/3/3	55770	2446	0	11	38041754
426	2021/3/4	55775	2446	0	5	38041754
427	2021/3/5	55827	2449	3	52	38041754
428	2021/3/6	55840	2449	0	13	38041754
429	2021/3/7	55847	2449	0	7	38041754
430	2021/3/8	55876	2451	2	29	38041754
431	2021/3/9	55876	2451	0	0	38041754
432	2021/3/10	55894	2451	0	18	38041754
433	2021/3/11	55917	2451	0	23	38041754
434	2021/3/12	55959	2454	3	42	38041754
435	2021/3/13	55959	2454	0	0	38041754
436	2021/3/14	55985	2457	3	26	38041754
437	2021/3/15	55985	2459	2	0	38041754
438	2021/3/16	55995	2460	1	10	38041754
439	2021/3/17	56016	2460	0	21	38041754
440	2021/3/18	56044	2462	2	28	38041754
441	2021/3/19	56069	2462	0	25	38041754
442	2021/3/20	56093	2462	0	24	38041754
443	2021/3/21	56103	2463	1	10	38041754
444	2021/3/22	56153	2464	1	50	38041754
445	2021/3/23	56177	2466	2	24	38041754
446	2021/3/24	56192	2466	0	15	38041754
447	2021/3/25	56226	2467	1	34	38041754
448	2021/3/26	56254	2467	0	28	38041754
449	2021/3/27	56290	2469	2	36	38041754
450	2021/3/28	56294	2470	1	4	38041754
451	2021/3/29	56322	2472	2	28	38041754
452	2021/3/30	56384	2476	4	62	38041754
453	2021/3/31	56454	2484	8	70	38041754
454	2021/4/1	56517	2489	5	63	38041754
455	2021/4/2	56572	2495	6	55	38041754
456	2021/4/3	56595	2496	1	23	38041754
457	2021/4/4	56676	2497	1	81	38041754
458	2021/4/5	56717	2508	11	41	38041754
459	2021/4/6	56779	2512	4	62	38041754
460	2021/4/7	56873	2512	0	94	38041754
461	2021/4/8	56943	2516	4	70	38041754
462	2021/4/9	57019	2521	5	76	38041754
463	2021/4/10	57144	2521	0	125	38041754
464	2021/4/11	57160	2521	0	16	38041754
465	2021/4/12	57242	2529	8	82	38041754
466	2021/4/13	57364	2529	0	122	38041754
467	2021/4/14	57492	2532	3	128	38041754
468	2021/4/15	57534	2533	1	42	38041754
469	2021/4/16	57612	2535	2	78	38041754
470	2021/4/17	57721	2539	4	109	38041754
471	2021/4/18	57793	2539	0	72	38041754
472	2021/4/19	57898	2546	7	105	38041754
473	2021/4/20	58037	2549	3	139	38041754
474	2021/4/21	58214	2557	8	177	38041754
475	2021/4/22	58312	2561	4	98	38041754
476	2021/4/23	58542	2565	4	230	38041754
477	2021/4/24	58730	2572	7	188	38041754
478	2021/4/25	58843	2582	10	113	38041754
479	2021/4/26	59015	2592	10	172	38041754
480	2021/4/27	59225	2598	6	210	38041754
481	2021/4/28	59370	2611	13	145	38041754
482	2021/4/29	59576	2618	7	206	38041754
483	2021/4/30	59745	2625	7	169	38041754
484	2021/5/1	59939	2631	6	194	38041754
485	2021/5/2	60122	2637	6	183	38041754
486	2021/5/3	60300	2642	5	178	38041754
487	2021/5/4	60563	2648	6	263	38041754
488	2021/5/5	60797	2654	6	234	38041754
489	2021/5/6	61162	2664	10	365	38041754
490	2021/5/7	61455	2673	9	293	38041754
491	2021/5/8	61755	2683	10	300	38041754
492	2021/5/9	61842	2686	3	87	38041754
493	2021/5/10	62063	2698	12	221	38041754
494	2021/5/11	62403	2710	12	340	38041754
495	2021/5/12	62718	2713	3	315	38041754
496	2021/5/13	63045	2721	8	327	38041754
497	2021/5/14	63355	2730	9	310	38041754
498	2021/5/15	63412	2733	3	57	38041754
499	2021/5/16	63484	2742	9	72	38041754
500	2021/5/17	63598	2745	3	114	38041754
501	2021/5/18	63819	2751	6	221	38041754
502	2021/5/19	64122	2762	11	303	38041754
503	2021/5/20	64575	2772	10	453	38041754
504	2021/5/21	65080	2782	10	505	38041754
505	2021/5/22	65486	2792	10	406	38041754
506	2021/5/23	65728	2802	10	242	38041754
507	2021/5/24	66275	2812	10	547	38041754
508	2021/5/25	66903	2836	24	628	38041754
509	2021/5/26	67743	2855	19	840	38041754
510	2021/5/27	68366	2869	14	623	38041754
511	2021/5/28	69130	2881	12	764	38041754
512	2021/5/29	70111	2899	18	981	38041754
513	2021/5/30	70761	2919	20	650	38041754
514	2021/5/31	71838	2944	25	1077	38041754
515	2021/6/1	72977	2973	29	1139	38041754
516	2021/6/2	74026	3007	34	1049	38041754
517	2021/6/3	75119	3034	27	1093	38041754
518	2021/6/4	76628	3068	34	1509	38041754
519	2021/6/5	77963	3104	36	1335	38041754
520	2021/6/6	79224	3145	41	1261	38041754
521	2021/6/7	80841	3187	42	1617	38041754
522	2021/6/8	82326	3251	64	1485	38041754
523	2021/6/9	84050	3305	54	1724	38041754
524	2021/6/10	85892	3356	51	1842	38041754
525	2021/6/11	87716	3412	56	1824	38041754
526	2021/6/12	88740	3449	37	1024	38041754
527	2021/6/13	89861	3527	78	1121	38041754
528	2021/6/14	91458	3612	85	1597	38041754
529	2021/6/15	93272	3683	71	1814	38041754
530	2021/6/16	93288	3683	0	16	38041754
531	2021/6/17	96531	3842	159	3243	38041754
532	2021/6/18	98734	3934	92	2203	38041754
533	2021/6/19	100521	4030	96	1787	38041754
534	2021/6/20	101906	4122	92	1385	38041754
535	2021/6/21	103902	4215	93	1996	38041754
536	2021/6/22	105749	4293	78	1847	38041754
537	2021/6/23	107957	4366	73	2208	38041754
538	2021/6/24	109532	4452	86	1575	38041754
539	2021/6/25	111592	4519	67	2060	38041754
540	2021/6/26	113124	4594	75	1532	38041754
541	2021/6/27	114220	4650	56	1096	38041754
542	2021/6/28	115751	4730	80	1531	38041754
543	2021/6/29	117158	4794	64	1407	38041754
544	2021/6/30	118659	4871	77	1501	38041754
545	2021/7/1	120216	4962	91	1557	38041754
546	2021/7/2	122156	5048	86	1940	38041754
547	2021/7/3	123485	5107	59	1329	38041754
548	2021/7/4	124748	5199	92	1263	38041754
549	2021/7/5	125937	5283	84	1189	38041754
550	2021/7/6	127464	5360	77	1527	38041754
551	2021/7/7	129021	5415	55	1557	38041754
552	2021/7/8	130113	5477	62	1092	38041754
553	2021/7/9	131586	5561	84	1473	38041754
554	2021/7/10	132777	5638	77	1191	38041754
555	2021/7/11	133578	5724	86	801	38041754
556	2021/7/12	134653	5791	67	1075	38041754
557	2021/7/13	135889	5849	58	1236	38041754
558	2021/7/14	136643	5923	74	754	38041754
559	2021/7/15	137853	5983	60	1210	38041754
560	2021/7/16	139051	6072	89	1198	38041754
561	2021/7/17	140224	6098	26	1173	38041754
562	2021/7/18	140602	6147	49	378	38041754
563	2021/7/19	141499	6213	66	897	38041754
564	2021/7/20	142414	6266	53	915	38041754
565	2021/7/21	142762	6293	27	348	38041754
566	2021/7/22	143183	6325	32	421	38041754
567	2021/7/23	143439	6357	32	256	38041754
568	2021/7/24	143666	6393	36	227	38041754
569	2021/7/25	143871	6425	32	205	38041754
570	2021/7/26	144285	6477	52	414	38041754
571	2021/7/27	145008	6515	38	723	38041754
572	2021/7/28	145552	6577	62	544	38041754
573	2021/7/29	145996	6615	38	444	38041754
574	2021/7/30	146523	6677	62	527	38041754
575	2021/7/31	147154	6708	31	631	38041754
576	2021/8/1	147501	6737	29	347	38041754
577	2021/8/2	147985	6774	37	484	38041754
578	2021/8/3	148572	6804	30	587	38041754
579	2021/8/4	148933	6836	32	361	38041754
580	2021/8/5	149361	6864	28	428	38041754
581	2021/8/6	149810	6879	15	449	38041754
582	2021/8/7	150240	6897	18	430	38041754
583	2021/8/8	150458	6908	11	218	38041754
584	2021/8/9	150778	6936	28	320	38041754
585	2021/8/10	151013	6961	25	235	38041754
586	2021/8/11	151291	6978	17	278	38041754
587	2021/8/12	151563	6988	10	272	38041754
588	2021/8/13	151770	7000	12	207	38041754
589	2021/8/14	151941	7010	10	171	38041754
590	2021/8/15	152033	7021	11	92	38041754
591	2021/8/16	152142	7025	4	109	38041754
592	2021/8/17	152243	7031	6	101	38041754
593	2021/8/18	152363	7043	12	120	38041754
594	2021/8/19	152411	7047	4	48	38041754
595	2021/8/20	152448	7054	7	37	38041754
596	2021/8/21	152497	7065	11	49	38041754
597	2021/8/22	152511	7070	5	14	38041754
598	2021/8/23	152583	7076	6	72	38041754
599	2021/8/24	152660	7083	7	77	38041754
600	2021/8/25	152722	7090	7	62	38041754
601	2021/8/26	152822	7093	3	100	38041754
602	2021/8/27	152960	7101	8	138	38041754
603	2021/8/28	153007	7103	2	47	38041754
604	2021/8/29	153033	7109	6	26	38041754
605	2021/8/30	153148	7116	7	115	38041754
606	2021/8/31	153220	7118	2	72	38041754
607	2021/9/1	153260	7123	5	40	38041754
608	2021/9/2	153306	7127	4	46	38041754
609	2021/9/3	153375	7127	0	69	38041754
610	2021/9/4	153395	7128	1	20	38041754
611	2021/9/5	153423	7132	4	28	38041754
612	2021/9/6	153534	7141	9	111	38041754
613	2021/9/7	153626	7144	3	92	38041754
614	2021/9/8	153736	7151	7	110	38041754
615	2021/9/9	153840	7157	6	104	38041754
616	2021/9/10	153962	7164	7	122	38041754
617	2021/9/11	153982	7167	3	20	38041754
618	2021/9/12	153990	7167	0	8	38041754
619	2021/9/13	154094	7169	2	104	38041754
620	2021/9/14	154180	7171	2	86	38041754
621	2021/9/15	154283	7174	3	103	38041754
622	2021/9/16	154361	7183	9	78	38041754
623	2021/9/17	154487	7186	3	126	38041754
624	2021/9/18	154532	7195	9	45	38041754
625	2021/9/19	154539	7199	4	7	38041754
626	2021/9/20	154585	7199	0	46	38041754
627	2021/9/21	154712	7199	0	127	38041754
628	2021/9/22	154757	7199	0	45	38041754
629	2021/9/23	154800	7199	0	43	38041754
630	2021/9/24	154960	7199	0	160	38041754
631	2021/9/25	155019	7199	0	59	38041754
632	2021/9/26	155021	7199	0	2	38041754
633	2021/9/27	155072	7200	1	51	38041754
634	2021/9/28	155093	7201	1	21	38041754
635	2021/9/29	155128	7204	3	35	38041754
636	2021/9/30	155174	7204	0	46	38041754
637	2021/10/1	155191	7206	2	17	38041754
638	2021/10/2	155228	7209	3	37	38041754
639	2021/10/3	155263	7212	3	35	38041754
640	2021/10/4	155287	7212	0	24	38041754

## Sheet: Albania
Unnamed: 0	date	cumulative_cases	Cumulative_deaths	New_deaths	new_cases	population
0	2020-01-03	0	0	0	0	2854191
1	2020-01-04	0	0	0	0	2854191
2	2020-01-05	0	0	0	0	2854191
3	2020-01-06	0	0	0	0	2854191
4	2020-01-07	0	0	0	0	2854191
5	2020-01-08	0	0	0	0	2854191
6	2020-01-09	0	0	0	0	2854191
7	2020-01-10	0	0	0	0	2854191
8	2020-01-11	0	0	0	0	2854191
9	2020-01-12	0	0	0	0	2854191
10	2020-01-13	0	0	0	0	2854191
11	2020-01-14	0	0	0	0	2854191
12	2020-01-15	0	0	0	0	2854191
13	2020-01-16	0	0	0	0	2854191
14	2020-01-17	0	0	0	0	2854191
15	2020-01-18	0	0	0	0	2854191
16	2020-01-19	0	0	0	0	2854191
17	2020-01-20	0	0	0	0	2854191
18	2020-01-21	0	0	0	0	2854191
19	2020-01-22	0	0	0	0	2854191
20	2020-01-23	0	0	0	0	2854191
21	2020-01-24	0	0	0	0	2854191
22	2020-01-25	0	0	0	0	2854191
23	2020-01-26	0	0	0	0	2854191
24	2020-01-27	0	0	0	0	2854191
25	2020-01-28	0	0	0	0	2854191
26	2020-01-29	0	0	0	0	2854191
27	2020-01-30	0	0	0	0	2854191
28	2020-01-31	0	0	0	0	2854191
29	2020-02-01	0	0	0	0	2854191
30	2020-02-02	0	0	0	0	2854191
31	2020-02-03	0	0	0	0	2854191
32	2020-02-04	0	0	0	0	2854191
33	2020-02-05	0	0	0	0	2854191
34	2020-02-06	0	0	0	0	2854191
35	2020-02-07	0	0	0	0	2854191
36	2020-02-08	0	0	0	0	2854191
37	2020-02-09	0	0	0	0	2854191
38	2020-02-10	0	0	0	0	2854191
39	2020-02-11	0	0	0	0	2854191
40	2020-02-12	0	0	0	0	2854191
41	2020-02-13	0	0	0	0	2854191
42	2020-02-14	0	0	0	0	2854191
43	2020-02-15	0	0	0	0	2854191
44	2020-02-16	0	0	0	0	2854191
45	2020-02-17	0	0	0	0	2854191
46	2020-02-18	0	0	0	0	2854191
47	2020-02-19	0	0	0	0	2854191
48	2020-02-20	0	0	0	0	2854191
49	2020-02-21	0	0	0	0	2854191
50	2020-02-22	0	0	0	0	2854191
51	2020-02-23	0	0	0	0	2854191
52	2020-02-24	0	0	0	0	2854191
53	2020-02-25	0	0	0	0	2854191
54	2020-02-26	0	0	0	0	2854191
55	2020-02-27	0	0	0	0	2854191
56	2020-02-28	0	0	0	0	2854191
57	2020-02-29	0	0	0	0	2854191
58	2020-03-01	0	0	0	0	2854191
59	2020-03-02	0	0	0	0	2854191
60	2020-03-03	0	0	0	0	2854191
61	2020-03-04	0	0	0	0	2854191
62	2020-03-05	0	0	0	0	2854191
63	2020-03-06	0	0	0	0	2854191
64	2020-03-07	0	0	0	0	2854191
65	2020-03-08	0	0	0	0	2854191
66	2020-03-09	2	0	0	2	2854191
67	2020-03-10	2	0	0	0	2854191
68	2020-03-11	2	0	0	0	2854191
69	2020-03-12	3	1	1	1	2854191
70	2020-03-13	3	1	0	0	2854191
71	2020-03-14	3	1	0	0	2854191
72	2020-03-15	3	1	0	0	2854191
73	2020-03-16	5	1	0	2	2854191
74	2020-03-17	14	1	0	9	2854191
75	2020-03-18	18	1	0	4	2854191
76	2020-03-19	21	1	0	3	2854191
77	2020-03-20	32	1	0	11	2854191
78	2020-03-21	51	1	0	19	2854191
79	2020-03-22	51	1	0	0	2854191
80	2020-03-23	66	3	2	15	2854191
81	2020-03-24	85	4	1	19	2854191
82	2020-03-25	108	4	0	23	2854191
83	2020-03-26	136	5	1	28	2854191
84	2020-03-27	148	7	2	12	2854191
85	2020-03-28	159	8	1	11	2854191
86	2020-03-29	174	9	1	15	2854191
87	2020-03-30	185	10	1	11	2854191
88	2020-03-31	205	12	2	20	2854191
89	2020-04-01	239	14	2	34	2854191
90	2020-04-02	239	14	0	0	2854191
91	2020-04-03	239	15	1	0	2854191
92	2020-04-04	295	16	1	56	2854191
93	2020-04-05	295	17	1	0	2854191
94	2020-04-06	339	20	3	44	2854191
95	2020-04-07	339	21	1	0	2854191
96	2020-04-08	362	21	0	23	2854191
97	2020-04-09	371	21	0	9	2854191
98	2020-04-10	378	22	1	7	2854191
99	2020-04-11	378	22	0	0	2854191
100	2020-04-12	408	22	0	30	2854191
101	2020-04-13	408	22	0	0	2854191
102	2020-04-14	437	22	0	29	2854191
103	2020-04-15	437	23	1	0	2854191
104	2020-04-16	456	24	1	19	2854191
105	2020-04-17	480	25	1	24	2854191
106	2020-04-18	510	25	0	30	2854191
107	2020-04-19	510	25	0	0	2854191
108	2020-04-20	524	25	0	14	2854191
109	2020-04-21	571	25	0	47	2854191
110	2020-04-22	596	25	0	25	2854191
111	2020-04-23	596	26	1	0	2854191
112	2020-04-24	640	26	0	44	2854191
113	2020-04-25	640	26	0	0	2854191
114	2020-04-26	674	26	0	34	2854191
115	2020-04-27	688	27	1	14	2854191
116	2020-04-28	698	27	0	10	2854191
117	2020-04-29	728	29	2	30	2854191
118	2020-04-30	735	30	1	7	2854191
119	2020-05-01	735	30	0	0	2854191
120	2020-05-02	751	30	0	16	2854191
121	2020-05-03	757	30	0	6	2854191
122	2020-05-04	765	30	0	8	2854191
123	2020-05-05	782	30	0	17	2854191
124	2020-05-06	794	30	0	12	2854191
125	2020-05-07	794	30	0	0	2854191
126	2020-05-08	812	30	0	18	2854191
127	2020-05-09	818	30	0	6	2854191
128	2020-05-10	830	30	0	12	2854191
129	2020-05-11	830	30	0	0	2854191
130	2020-05-12	834	30	0	4	2854191
131	2020-05-13	838	30	0	4	2854191
132	2020-05-14	842	30	0	4	2854191
133	2020-05-15	860	30	0	18	2854191
134	2020-05-16	895	30	0	35	2854191
135	2020-05-17	908	30	0	13	2854191
136	2020-05-18	910	30	0	2	2854191
137	2020-05-19	910	30	0	0	2854191
138	2020-05-20	926	30	0	16	2854191
139	2020-05-21	931	30	0	5	2854191
140	2020-05-22	931	30	0	0	2854191
141	2020-05-23	943	30	0	12	2854191
142	2020-05-24	951	31	1	8	2854191
143	2020-05-25	966	31	0	15	2854191
144	2020-05-26	991	32	1	25	2854191
145	2020-05-27	1012	32	0	21	2854191
146	2020-05-28	1038	32	0	26	2854191
147	2020-05-29	1061	32	0	23	2854191
148	2020-05-30	1084	32	0	23	2854191
149	2020-05-31	1098	32	0	14	2854191
150	2020-06-01	1105	32	0	7	2854191
151	2020-06-02	1141	32	0	36	2854191
152	2020-06-03	1161	33	1	20	2854191
153	2020-06-04	1197	33	0	36	2854191
154	2020-06-05	1212	33	0	15	2854191
155	2020-06-06	1232	34	1	20	2854191
156	2020-06-07	1246	34	0	14	2854191
157	2020-06-08	1263	34	0	17	2854191
158	2020-06-09	1299	34	0	36	2854191
159	2020-06-10	1341	34	0	42	2854191
160	2020-06-11	1385	34	0	44	2854191
161	2020-06-12	1416	36	2	31	2854191
162	2020-06-13	1464	36	0	48	2854191
163	2020-06-14	1521	36	0	57	2854191
164	2020-06-15	1590	36	0	69	2854191
165	2020-06-16	1672	37	1	82	2854191
166	2020-06-17	1722	38	1	50	2854191
167	2020-06-18	1788	39	1	66	2854191
168	2020-06-19	1838	42	3	50	2854191
169	2020-06-20	1838	42	0	0	2854191
170	2020-06-21	1891	43	1	53	2854191
171	2020-06-22	1995	44	1	104	2854191
172	2020-06-23	2047	45	1	52	2854191
173	2020-06-24	2114	47	2	67	2854191
174	2020-06-25	2192	48	1	78	2854191
175	2020-06-26	2269	51	3	77	2854191
176	2020-06-27	2330	53	2	61	2854191
177	2020-06-28	2402	55	2	72	2854191
178	2020-06-29	2466	58	3	64	2854191
179	2020-06-30	2535	62	4	69	2854191
180	2020-07-01	2580	65	3	45	2854191
181	2020-07-02	2662	69	4	82	2854191
182	2020-07-03	2752	72	3	90	2854191
183	2020-07-04	2819	74	2	67	2854191
184	2020-07-05	2893	76	2	74	2854191
185	2020-07-06	2964	79	3	71	2854191
186	2020-07-07	3038	81	2	74	2854191
187	2020-07-08	3106	83	2	68	2854191
188	2020-07-09	3188	83	0	82	2854191
189	2020-07-10	3278	85	2	90	2854191
190	2020-07-11	3371	89	4	93	2854191
191	2020-07-12	3454	93	4	83	2854191
192	2020-07-13	3571	95	2	117	2854191
193	2020-07-14	3667	97	2	96	2854191
194	2020-07-15	3752	101	4	85	2854191
195	2020-07-16	3851	104	3	99	2854191
196	2020-07-17	3906	107	3	55	2854191
197	2020-07-18	3906	107	0	0	2854191
198	2020-07-19	4008	111	4	102	2854191
199	2020-07-20	4090	112	1	82	2854191
200	2020-07-21	4171	113	1	81	2854191
201	2020-07-22	4290	117	4	119	2854191
202	2020-07-23	4358	120	3	68	2854191
203	2020-07-24	4466	123	3	108	2854191
204	2020-07-25	4570	128	5	104	2854191
205	2020-07-26	4637	134	6	67	2854191
206	2020-07-27	4763	138	4	126	2854191
207	2020-07-28	4880	144	6	117	2854191
208	2020-07-29	4997	148	4	117	2854191
209	2020-07-30	5105	150	2	108	2854191
210	2020-07-31	5197	154	4	92	2854191
211	2020-08-01	5276	157	3	79	2854191
212	2020-08-02	5396	161	4	120	2854191
213	2020-08-03	5519	166	5	123	2854191
214	2020-08-04	5620	172	6	101	2854191
215	2020-08-05	5750	176	4	130	2854191
216	2020-08-06	5889	182	6	139	2854191
217	2020-08-07	6016	188	6	127	2854191
218	2020-08-08	6151	189	1	135	2854191
219	2020-08-09	6275	193	4	124	2854191
220	2020-08-10	6411	199	6	136	2854191
221	2020-08-11	6536	200	1	125	2854191
222	2020-08-12	6676	205	5	140	2854191
223	2020-08-13	6817	208	3	141	2854191
224	2020-08-14	6971	213	5	154	2854191
225	2020-08-15	7117	219	6	146	2854191
226	2020-08-16	7260	225	6	143	2854191
227	2020-08-17	7380	228	3	120	2854191
228	2020-08-18	7499	230	2	119	2854191
229	2020-08-19	7654	232	2	155	2854191
230	2020-08-20	7812	234	2	158	2854191
231	2020-08-21	7967	238	4	155	2854191
232	2020-08-22	8119	240	2	152	2854191
233	2020-08-23	8275	245	5	156	2854191
234	2020-08-24	8427	250	5	152	2854191
235	2020-08-25	8605	254	4	178	2854191
236	2020-08-26	8759	259	5	154	2854191
237	2020-08-27	8927	263	4	168	2854191
238	2020-08-28	9083	266	3	156	2854191
239	2020-08-29	9195	271	5	112	2854191
240	2020-08-30	9279	275	4	84	2854191
241	2020-08-31	9380	280	5	101	2854191
242	2020-09-01	9513	284	4	133	2854191
243	2020-09-02	9606	290	6	93	2854191
244	2020-09-03	9728	296	6	122	2854191
245	2020-09-04	9844	301	5	116	2854191
246	2020-09-05	9967	306	5	123	2854191
247	2020-09-06	10102	312	6	135	2854191
248	2020-09-07	10255	316	4	153	2854191
249	2020-09-08	10406	319	3	151	2854191
250	2020-09-09	10553	321	2	147	2854191
251	2020-09-10	10704	322	1	151	2854191
252	2020-09-11	10860	324	2	156	2854191
253	2020-09-12	11021	327	3	161	2854191
254	2020-09-13	11185	330	3	164	2854191
255	2020-09-14	11353	334	4	168	2854191
256	2020-09-15	11520	338	4	167	2854191
257	2020-09-16	11672	340	2	152	2854191
258	2020-09-17	11816	343	3	144	2854191
259	2020-09-18	11948	347	4	132	2854191
260	2020-09-19	12073	353	6	125	2854191
261	2020-09-20	12226	358	5	153	2854191
262	2020-09-21	12385	362	4	159	2854191
263	2020-09-22	12535	364	2	150	2854191
264	2020-09-23	12666	367	3	131	2854191
265	2020-09-24	12787	370	3	121	2854191
266	2020-09-25	12921	370	0	134	2854191
267	2020-09-26	13045	373	3	124	2854191
268	2020-09-27	13153	375	2	108	2854191
269	2020-09-28	13259	377	2	106	2854191
270	2020-09-29	13391	380	3	132	2854191
271	2020-09-30	13518	384	4	127	2854191
272	2020-10-01	13649	387	3	131	2854191
273	2020-10-02	13806	388	1	157	2854191
274	2020-10-03	13965	389	1	159	2854191
275	2020-10-04	14117	392	3	152	2854191
276	2020-10-05	14266	396	4	149	2854191
277	2020-10-06	14410	400	4	144	2854191
278	2020-10-07	14568	403	3	158	2854191
279	2020-10-08	14730	407	4	162	2854191
280	2020-10-09	14899	411	4	169	2854191
281	2020-10-10	15066	413	2	167	2854191
282	2020-10-11	15231	416	3	165	2854191
283	2020-10-12	15399	420	4	168	2854191
284	2020-10-13	15570	424	4	171	2854191
285	2020-10-14	15752	429	5	182	2854191
286	2020-10-15	15955	434	5	203	2854191
287	2020-10-16	16212	439	5	257	2854191
288	2020-10-17	16501	443	4	289	2854191
289	2020-10-18	16774	448	5	273	2854191
290	2020-10-19	17055	451	3	281	2854191
291	2020-10-20	17350	454	3	295	2854191
292	2020-10-21	17651	458	4	301	2854191
293	2020-10-22	17948	462	4	297	2854191
294	2020-10-23	18250	465	3	302	2854191
295	2020-10-24	18556	469	4	306	2854191
296	2020-10-25	18858	473	4	302	2854191
297	2020-10-26	19157	477	4	299	2854191
298	2020-10-27	19445	480	3	288	2854191
299	2020-10-28	19729	487	7	284	2854191
300	2020-10-29	20040	493	6	311	2854191
301	2020-10-30	20315	499	6	275	2854191
302	2020-10-31	20634	502	3	319	2854191
303	2020-11-01	20875	509	7	241	2854191
304	2020-11-02	21202	518	9	327	2854191
305	2020-11-03	21523	527	9	321	2854191
306	2020-11-04	21904	532	5	381	2854191
307	2020-11-05	22300	536	4	396	2854191
308	2020-11-06	22721	543	7	421	2854191
309	2020-11-07	23210	549	6	489	2854191
310	2020-11-08	23705	557	8	495	2854191
311	2020-11-09	24206	559	2	501	2854191
312	2020-11-10	24731	571	12	525	2854191
313	2020-11-11	25294	579	8	563	2854191
314	2020-11-12	25801	590	11	507	2854191
315	2020-11-13	26211	598	8	410	2854191
316	2020-11-14	26701	605	7	490	2854191
317	2020-11-15	27233	612	7	532	2854191
318	2020-11-16	27830	623	11	597	2854191
319	2020-11-17	28432	631	8	602	2854191
320	2020-11-18	29126	637	6	694	2854191
321	2020-11-19	29837	646	9	711	2854191
322	2020-11-20	30623	657	11	786	2854191
323	2020-11-21	31459	672	15	836	2854191
324	2020-11-22	32196	685	13	737	2854191
325	2020-11-23	32761	699	14	565	2854191
326	2020-11-24	33556	716	17	795	2854191
327	2020-11-25	34300	735	19	744	2854191
328	2020-11-26	34944	743	8	644	2854191
329	2020-11-27	35600	753	10	656	2854191
330	2020-11-28	36245	771	18	645	2854191
331	2020-11-29	36790	787	16	545	2854191
332	2020-11-30	37625	798	11	835	2854191
333	2020-12-01	38182	810	12	557	2854191
334	2020-12-02	39014	822	12	832	2854191
335	2020-12-03	39719	839	17	705	2854191
336	2020-12-04	40501	852	13	782	2854191
337	2020-12-05	41302	870	18	801	2854191
338	2020-12-06	42148	889	19	846	2854191
339	2020-12-07	42988	905	16	840	2854191
340	2020-12-08	43683	922	17	695	2854191
341	2020-12-09	44436	936	14	753	2854191
342	2020-12-10	45188	951	15	752	2854191
343	2020-12-11	46061	965	14	873	2854191
344	2020-12-12	46863	977	12	802	2854191
345	2020-12-13	47742	989	12	879	2854191
346	2020-12-14	48530	1003	14	788	2854191
347	2020-12-15	49191	1016	13	661	2854191
348	2020-12-16	50000	1028	12	809	2854191
349	2020-12-17	50637	1040	12	637	2854191
350	2020-12-18	51424	1055	15	787	2854191
351	2020-12-19	52004	1066	11	580	2854191
352	2020-12-20	52542	1074	8	538	2854191
353	2020-12-21	53003	1088	14	461	2854191
354	2020-12-22	53425	1098	10	422	2854191
355	2020-12-23	53814	1111	13	389	2854191
356	2020-12-24	54317	1117	6	503	2854191
357	2020-12-25	54827	1125	8	510	2854191
358	2020-12-26	55380	1134	9	553	2854191
359	2020-12-27	55755	1143	9	375	2854191
360	2020-12-28	56254	1153	10	499	2854191
361	2020-12-29	56572	1164	11	318	2854191
362	2020-12-30	57146	1170	6	574	2854191
363	2020-12-31	57727	1174	4	581	2854191
364	2021-01-01	58316	1181	7	589	2854191
365	2021-01-02	58723	1186	5	407	2854191
366	2021-01-03	58991	1190	4	268	2854191
367	2021-01-04	59438	1193	3	447	2854191
368	2021-01-05	59623	1199	6	185	2854191
369	2021-01-06	60283	1210	11	660	2854191
370	2021-01-07	61008	1217	7	725	2854191
371	2021-01-08	61705	1223	6	697	2854191
372	2021-01-09	62378	1230	7	673	2854191
373	2021-01-10	63033	1233	3	655	2854191
374	2021-01-11	63595	1241	8	562	2854191
375	2021-01-12	63971	1247	6	376	2854191
376	2021-01-13	64627	1252	5	656	2854191
377	2021-01-14	65334	1256	4	707	2854191
378	2021-01-15	65994	1261	5	660	2854191
379	2021-01-16	66635	1265	4	641	2854191
380	2021-01-17	67216	1270	5	581	2854191
381	2021-01-18	67690	1277	7	474	2854191
382	2021-01-19	67982	1281	4	292	2854191
383	2021-01-20	68568	1287	6	586	2854191
384	2021-01-21	69238	1291	4	670	2854191
385	2021-01-22	69916	1296	5	678	2854191
386	2021-01-23	70655	1303	7	739	2854191
387	2021-01-24	71441	1310	7	786	2854191
388	2021-01-25	72274	1315	5	833	2854191
389	2021-01-26	72812	1324	9	538	2854191
390	2021-01-27	73691	1332	8	879	2854191
391	2021-01-28	74567	1339	7	876	2854191
392	2021-01-29	75454	1350	11	887	2854191
393	2021-01-30	76350	1358	8	896	2854191
394	2021-01-31	77251	1369	11	901	2854191
395	2021-02-01	78127	1380	11	876	2854191
396	2021-02-02	78992	1393	13	865	2854191
397	2021-02-03	79934	1398	5	942	2854191
398	2021-02-04	80941	1404	6	1007	2854191
399	2021-02-05	81993	1418	14	1052	2854191
400	2021-02-06	83082	1433	15	1089	2854191
401	2021-02-07	84212	1446	13	1130	2854191
402	2021-02-08	85336	1460	14	1124	2854191
403	2021-02-09	86289	1472	12	953	2854191
404	2021-02-10	87528	1488	16	1239	2854191
405	2021-02-11	88671	1503	15	1143	2854191
406	2021-02-12	89776	1517	14	1105	2854191
407	2021-02-13	90835	1531	14	1059	2854191
408	2021-02-14	91987	1543	12	1152	2854191
409	2021-02-15	93075	1555	12	1088	2854191
410	2021-02-16	93850	1567	12	775	2854191
411	2021-02-17	94651	1582	15	801	2854191
412	2021-02-18	95726	1600	18	1075	2854191
413	2021-02-19	96838	1617	17	1112	2854191
414	2021-02-20	97909	1636	19	1071	2854191
415	2021-02-21	99062	1653	17	1153	2854191
416	2021-02-22	100246	1666	13	1184	2854191
417	2021-02-23	101285	1681	15	1039	2854191
418	2021-02-24	102306	1696	15	1021	2854191
419	2021-02-25	103327	1715	19	1021	2854191
420	2021-02-26	104313	1736	21	986	2854191
421	2021-02-27	105229	1756	20	916	2854191
422	2021-02-28	106215	1775	19	986	2854191
423	2021-03-01	107167	1796	21	952	2854191
424	2021-03-02	107931	1816	20	764	2854191
425	2021-03-03	108823	1835	19	892	2854191
426	2021-03-04	109674	1856	21	851	2854191
427	2021-03-05	110521	1876	20	847	2854191
428	2021-03-06	111301	1897	21	780	2854191
429	2021-03-07	112078	1918	21	777	2854191
430	2021-03-08	112897	1939	21	819	2854191
431	2021-03-09	113580	1956	17	683	2854191
432	2021-03-10	114209	1969	13	629	2854191
433	2021-03-11	114840	1986	17	631	2854191
434	2021-03-12	115442	2002	16	602	2854191
435	2021-03-13	116123	2018	16	681	2854191
436	2021-03-14	116813	2030	12	690	2854191
437	2021-03-15	117474	2045	15	661	2854191
438	2021-03-16	118017	2060	15	543	2854191
439	2021-03-17	118492	2077	17	475	2854191
440	2021-03-18	118938	2092	15	446	2854191
441	2021-03-19	119528	2106	14	590	2854191
442	2021-03-20	120022	2122	16	494	2854191
443	2021-03-21	120541	2133	11	519	2854191
444	2021-03-22	121200	2137	4	659	2854191
445	2021-03-23	121544	2145	8	344	2854191
446	2021-03-24	121847	2156	11	303	2854191
447	2021-03-25	122295	2171	15	448	2854191
448	2021-03-26	122767	2184	13	472	2854191
449	2021-03-27	123216	2192	8	449	2854191
450	2021-03-28	123641	2204	12	425	2854191
451	2021-03-29	124134	2210	6	493	2854191
452	2021-03-30	124419	2216	6	285	2854191
453	2021-03-31	124723	2227	11	304	2854191
454	2021-04-01	125157	2235	8	434	2854191
455	2021-04-02	125506	2241	6	349	2854191
456	2021-04-03	125842	2247	6	336	2854191
457	2021-04-04	126183	2256	9	341	2854191
458	2021-04-05	126531	2265	9	348	2854191
459	2021-04-06	126795	2274	9	264	2854191
460	2021-04-07	126936	2283	9	141	2854191
461	2021-04-08	127192	2291	8	256	2854191
462	2021-04-09	127509	2297	6	317	2854191
463	2021-04-10	127795	2304	7	286	2854191
464	2021-04-11	128155	2310	6	360	2854191
465	2021-04-12	128393	2317	7	238	2854191
466	2021-04-13	128518	2321	4	125	2854191
467	2021-04-14	128752	2326	5	234	2854191
468	2021-04-15	128959	2331	5	207	2854191
469	2021-04-16	129128	2335	4	169	2854191
470	2021-04-17	129307	2337	2	179	2854191
471	2021-04-18	129456	2340	3	149	2854191
472	2021-04-19	129594	2342	2	138	2854191
473	2021-04-20	129694	2347	5	100	2854191
474	2021-04-21	129842	2353	6	148	2854191
475	2021-04-22	129980	2358	5	138	2854191
476	2021-04-23	130114	2364	6	134	2854191
477	2021-04-24	130270	2367	3	156	2854191
478	2021-04-25	130409	2372	5	139	2854191
479	2021-04-26	130537	2378	6	128	2854191
480	2021-04-27	130606	2379	1	69	2854191
481	2021-04-28	130736	2383	4	130	2854191
482	2021-04-29	130859	2386	3	123	2854191
483	2021-04-30	130977	2389	3	118	2854191
484	2021-05-01	131085	2394	5	108	2854191
485	2021-05-02	131185	2396	2	100	2854191
486	2021-05-03	131238	2397	1	53	2854191
487	2021-05-04	131276	2399	2	38	2854191
488	2021-05-05	131327	2402	3	51	2854191
489	2021-05-06	131419	2403	1	92	2854191
490	2021-05-07	131510	2406	3	91	2854191
491	2021-05-08	131577	2408	2	67	2854191
492	2021-05-09	131666	2411	3	89	2854191
493	2021-05-10	131723	2412	1	57	2854191
494	2021-05-11	131753	2416	4	30	2854191
495	2021-05-12	131803	2420	4	50	2854191
496	2021-05-13	131845	2423	3	42	2854191
497	2021-05-14	131890	2426	3	45	2854191
498	2021-05-15	131939	2427	1	49	2854191
499	2021-05-16	131978	2429	2	39	2854191
500	2021-05-17	132015	2432	3	37	2854191
501	2021-05-18	132032	2435	3	17	2854191
502	2021-05-19	132071	2436	1	39	2854191
503	2021-05-20	132095	2438	2	24	2854191
504	2021-05-21	132118	2440	2	23	2854191
505	2021-05-22	132153	2441	1	35	2854191
506	2021-05-23	132176	2442	1	23	2854191
507	2021-05-24	132209	2444	2	33	2854191
508	2021-05-25	132215	2445	1	6	2854191
509	2021-05-26	132229	2447	2	14	2854191
510	2021-05-27	132244	2447	0	15	2854191
511	2021-05-28	132264	2447	0	20	2854191
512	2021-05-29	132285	2448	1	21	2854191
513	2021-05-30	132297	2449	1	12	2854191
514	2021-05-31	132309	2450	1	12	2854191
515	2021-06-01	132315	2451	1	6	2854191
516	2021-06-02	132337	2451	0	22	2854191
517	2021-06-03	132351	2451	0	14	2854191
518	2021-06-04	132360	2451	0	9	2854191
519	2021-06-05	132372	2451	0	12	2854191
520	2021-06-06	132374	2451	0	2	2854191
521	2021-06-07	132379	2451	0	5	2854191
522	2021-06-08	132384	2452	1	5	2854191
523	2021-06-09	132397	2452	0	13	2854191
524	2021-06-10	132415	2452	0	18	2854191
525	2021-06-11	132426	2452	0	11	2854191
526	2021-06-12	132437	2453	1	11	2854191
527	2021-06-13	132449	2453	0	12	2854191
528	2021-06-14	132459	2453	0	10	2854191
529	2021-06-15	132461	2453	0	2	2854191
530	2021-06-16	132469	2454	1	8	2854191
531	2021-06-17	132476	2454	0	7	2854191
532	2021-06-18	132481	2454	0	5	2854191
533	2021-06-19	132484	2454	0	3	2854191
534	2021-06-20	132488	2454	0	4	2854191
535	2021-06-21	132490	2454	0	2	2854191
536	2021-06-22	132491	2455	1	1	2854191
537	2021-06-23	132496	2455	0	5	2854191
538	2021-06-24	132497	2455	0	1	2854191
539	2021-06-25	132499	2455	0	2	2854191
540	2021-06-26	132506	2455	0	7	2854191
541	2021-06-27	132509	2456	1	3	2854191
542	2021-06-28	132512	2456	0	3	2854191
543	2021-06-29	132513	2456	0	1	2854191
544	2021-06-30	132514	2456	0	1	2854191
545	2021-07-01	132521	2456	0	7	2854191
546	2021-07-02	132523	2456	0	2	2854191
547	2021-07-03	132526	2456	0	3	2854191
548	2021-07-04	132534	2456	0	8	2854191
549	2021-07-05	132535	2456	0	1	2854191
550	2021-07-06	132537	2456	0	2	2854191
551	2021-07-07	132544	2456	0	7	2854191
552	2021-07-08	132557	2456	0	13	2854191
553	2021-07-09	132565	2456	0	8	2854191
554	2021-07-10	132580	2456	0	15	2854191
555	2021-07-11	132587	2456	0	7	2854191
556	2021-07-12	132592	2456	0	5	2854191
557	2021-07-13	132597	2456	0	5	2854191
558	2021-07-14	132608	2456	0	11	2854191
559	2021-07-15	132616	2456	0	8	2854191
560	2021-07-16	132629	2456	0	13	2854191
561	2021-07-17	132647	2456	0	18	2854191
562	2021-07-18	132665	2456	0	18	2854191
563	2021-07-19	132686	2456	0	21	2854191
564	2021-07-20	132697	2456	0	11	2854191
565	2021-07-21	132740	2456	0	43	2854191
566	2021-07-22	132763	2456	0	23	2854191
567	2021-07-23	132797	2456	0	34	2854191
568	2021-07-24	132828	2456	0	31	2854191
569	2021-07-25	132853	2456	0	25	2854191
570	2021-07-26	132875	2456	0	22	2854191
571	2021-07-27	132891	2456	0	16	2854191
572	2021-07-28	132922	2456	0	31	2854191
573	2021-07-29	132952	2457	1	30	2854191
574	2021-07-30	132999	2457	0	47	2854191
575	2021-07-31	133036	2457	0	37	2854191
576	2021-08-01	133081	2457	0	45	2854191
577	2021-08-02	133121	2457	0	40	2854191
578	2021-08-03	133146	2457	0	25	2854191
579	2021-08-04	133211	2457	0	65	2854191
580	2021-08-05	133310	2457	0	99	2854191
581	2021-08-06	133442	2457	0	132	2854191
582	2021-08-07	133591	2458	1	149	2854191
583	2021-08-08	133730	2459	1	139	2854191
584	2021-08-09	133912	2459	0	182	2854191
585	2021-08-10	133981	2460	1	69	2854191
586	2021-08-11	134201	2460	0	220	2854191
587	2021-08-12	134487	2460	0	286	2854191
588	2021-08-13	134761	2460	0	274	2854191
589	2021-08-14	135140	2461	1	379	2854191
590	2021-08-15	135550	2463	2	410	2854191
591	2021-08-16	135947	2464	1	397	2854191
592	2021-08-17	136147	2466	2	200	2854191
593	2021-08-18	136598	2468	2	451	2854191
594	2021-08-19	137075	2471	3	477	2854191
595	2021-08-20	137597	2473	2	522	2854191
596	2021-08-21	138132	2475	2	535	2854191
597	2021-08-22	138790	2477	2	658	2854191
598	2021-08-23	139324	2478	1	534	2854191
599	2021-08-24	139721	2478	0	397	2854191
600	2021-08-25	140521	2480	2	800	2854191
601	2021-08-26	141365	2483	3	844	2854191
602	2021-08-27	142253	2486	3	888	2854191
603	2021-08-28	143174	2487	1	921	2854191
604	2021-08-29	144079	2490	3	905	2854191
605	2021-08-30	144847	2492	2	768	2854191
606	2021-08-31	145333	2495	3	486	2854191
607	2021-09-01	146387	2498	3	1054	2854191
608	2021-09-02	147369	2501	3	982	2854191
609	2021-09-03	148222	2505	4	853	2854191
610	2021-09-04	149117	2508	3	895	2854191
611	2021-09-05	150101	2512	4	984	2854191
612	2021-09-06	150997	2515	3	896	2854191
613	2021-09-07	151499	2519	4	502	2854191
614	2021-09-08	152239	2523	4	740	2854191
615	2021-09-09	153318	2528	5	1079	2854191
616	2021-09-10	154316	2531	3	998	2854191
617	2021-09-11	155293	2535	4	977	2854191
618	2021-09-12	156162	2539	4	869	2854191
619	2021-09-13	157026	2543	4	864	2854191
620	2021-09-14	157436	2548	5	410	2854191
621	2021-09-15	158431	2553	5	995	2854191
622	2021-09-16	159423	2557	4	992	2854191
623	2021-09-17	160365	2563	6	942	2854191
624	2021-09-18	161324	2569	6	959	2854191
625	2021-09-19	162173	2574	5	849	2854191
626	2021-09-20	162953	2580	6	780	2854191
627	2021-09-21	163404	2587	7	451	2854191
628	2021-09-22	164276	2594	7	872	2854191
629	2021-09-23	165096	2601	7	820	2854191
630	2021-09-24	165864	2609	8	768	2854191
631	2021-09-25	166690	2619	10	826	2854191
632	2021-09-26	167354	2629	10	664	2854191
633	2021-09-27	167893	2640	11	539	2854191
634	2021-09-28	168188	2653	13	295	2854191
635	2021-09-29	168782	2668	15	594	2854191
636	2021-09-30	169462	2685	17	680	2854191
637	2021-10-01	170131	2698	13	669	2854191
638	2021-10-02	170778	2705	7	647	2854191
639	2021-10-03	171327	2710	5	549	2854191
640	2021-10-04	171794	2713	3	467	2854191

[truncated: 203 more sheets: Algeria, American Samoa, Andorra, Angola, Antigua and Barbuda, Argentina, Armenia, Aruba, Australia, Austria, Azerbaijan, Bahamas, Bahrain, Bangladesh, Barbados, Belarus, Belgium, Belize, Benin, Bermuda …]
