# Supplementary material for: A data-driven analysis on the mediation effect of compartment models between control measures and COVID-19 epidemics
Source: Heliyon. 2024 Jun 29;10(13):e33850. doi: 10.1016/j.heliyon.2024.e33850 (PMC11283110; doi:10.1016/j.heliyon.2024.e33850)
Supplement: Multimedia component 3 [file mmc3.xlsx]

## Sheet: data
Country/region	code	continent	Half_time	Lag_time	Spreading_rate	Q100	D100	R100	N	Q100/N	D100/N	R100/N
Albania	ALB	Europe	32	1	3.45982	766	30	431	2854191	0.000268377	1.05109e-05	0.000151006
Algeria	DZA	Africa	56	11	3.82625	3649	437	1651	43053054	8.47559e-05	1.01503e-05	3.8348e-05
Afghanistan	AFG	Asia	67	31	10.2899	1939	60	252	38041754	5.09703e-05	1.57721e-06	6.6243e-06
Argentina	ARG	South_America	85	30	4.27623	4127	207	1162	44938712	9.18362e-05	4.60627e-06	2.58574e-05
Oman	OMN	Asia	80	34	48.7731	2274	10	364	4974986	0.000457087	2.01006e-06	7.3166e-05
Azerbaijan	AZE	Asia	80	16	11.2479	1717	22	1221	10023318	0.000171301	2.19488e-06	0.000121816
Egypt	EGY	Africa	81	35	3.14362	5042	359	1304	100388073	5.02251e-05	3.57612e-06	1.29896e-05
Ethiopia	ETH	Africa	56	28	0.754492	130	3	58	112078730	1.1599e-06	2.67669e-08	5.17493e-07
Ireland	IRL	Europe	33	11	78.4937	19877	1159	9233	4941444	0.00402251	0.000234547	0.00186848
Estonia	EST	Europe	20	1	11.4956	1666	50	240	1326590	0.00125585	3.76906e-05	0.000180915
Andorra	AND	Europe	12	1	15.8438	743	41	398	77142	0.00963159	0.000531487	0.00515932
Austria	AUT	Europe	22	8	6.55827	15402	580	12779	8877067	0.00173503	6.53369e-05	0.00143955
Australia	AUS	Australia	19	7	0.54443	6746	89	5667	25364307	0.000265964	3.50887e-06	0.000223424
Pakistan	PAK	Asia	83	37	5.65154	15289	335	3425	216565318	7.05976e-05	1.54688e-06	1.58151e-05
Paraguay	PRY	South_America	36	1	1.5457	239	9	102	7044636	3.39265e-05	1.27757e-06	1.44791e-05
Bahrain	BHR	Asia	80	33	70.0054	2896	8	1370	1641172	0.00176459	4.87457e-06	0.000834769
Panama	PAN	North_America	77	16	36.8127	6200	176	484	4246439	0.00146005	4.14465e-05	0.000113978
Brazil	BRA	South_America	81	43	30.0675	73235	5083	32544	211049527	0.000347004	2.40844e-05	0.000154201
Belarus	BLR	Europe	51	15	91.3008	13181	84	2072	9466856	0.00139233	8.87306e-06	0.000218869
Bulgaria	BGR	Europe	61	6	6.13749	1437	61	243	6975761	0.000205999	8.74457e-06	3.48349e-05
Benin	BEN	Africa	48	1	2.75397	64	1	33	11801151	5.4232e-06	8.47375e-08	2.79634e-06
Belgium	BEL	Europe	38	16	68.3636	47859	7501	11283	11484055	0.00416743	0.000653166	0.000982493
Iceland	ISL	Europe	17	1	19.5468	1797	10	1656	361313	0.00497353	2.76768e-05	0.00458328
Bosnia and Herzegovina	BIH	Europe	32	2	14.8251	1677	65	710	3301000	0.000508028	1.9691e-05	0.000215086
Poland	POL	Europe	58	15	7.48624	12415	606	3025	37970874	0.000326961	1.59596e-05	7.96663e-05
Burkina Faso	BFA	Africa	18	1	0.442883	638	42	476	20321378	3.13955e-05	2.06679e-06	2.34236e-05
Denmark	DNK	Europe	34	3	23.8297	9049	434	6313	5818553	0.0015552	7.4589e-05	0.00108498
Germany	DEU	Europe	35	18	24.0827	160479	6395	126346	83132799	0.00193039	7.69251e-05	0.00151981
Togo	TGO	Africa	26	1	1.02074	99	6	63	8082366	1.22489e-05	7.42357e-07	7.79475e-06
Dominican Republic	DOM	North_America	68	15	27.8493	6416	286	1165	10738958	0.000597451	2.6632e-05	0.000108484
Ecuador	ECU	South_America	46	16	22.0862	24258	837	1557	17373662	0.00139625	4.81764e-05	8.96184e-05
France	FRA	Europe	35	18	22.2798	169052	23694	46394	67059887	0.00252091	0.000353326	0.000691829
Philippines	PHL	Asia	75	17	2.1201	8212	558	1023	108116615	7.5955e-05	5.16109e-06	9.46201e-06
Finland	FIN	Europe	36	6	18.2981	4906	199	2800	5520314	0.000888718	3.60487e-05	0.000507218
Colombia	COL	South_America	83	34	9.1358	5949	269	1268	50339443	0.000118178	5.34372e-06	2.5189e-05
Costa Rica	CRI	North_America	31	1	1.13916	705	6	306	5047561	0.000139671	1.18869e-06	6.06233e-05
Georgia	GEO	Asia	26	1	1.42794	517	6	168	3720382	0.000138964	1.61274e-06	4.51567e-05
Cuba	CUB	North_America	25	1	1.26175	1437	58	575	11333483	0.000126792	5.11758e-06	5.07346e-05
Kazakhstan	KAZ	Asia	97	28	10.2937	3105	25	798	18513930	0.000167712	1.35033e-06	4.31027e-05
Haiti	HTI	North_America	38	13	7.63597	76	6	8	11263077	6.74771e-06	5.32714e-07	7.10285e-07
South Korea	KOR	Asia	14	4	0.631417	10761	246	8922	51709098	0.000208107	4.75738e-06	0.000172542
Netherlands	NLD	Europe	37	14	31.3239	38802	4711	322	17332850	0.00223864	0.000271796	1.85774e-05
Honduras	HND	North_America	85	38	12.9777	738	66	79	9746117	7.57225e-05	6.77193e-06	8.10579e-06
Djibouti	DJI	Africa	46	5	86.7307	1077	2	599	973560	0.00110625	2.05432e-06	0.000615268
Kyrgyzstan	KGZ	Asia	88	14	4.57861	729	8	437	6456900	0.000112902	1.23898e-06	6.76795e-05
Guinea	GIN	Africa	48	10	5.68642	1240	7	269	12771246	9.70931e-05	5.48106e-07	2.10629e-05
Canada	CAN	North_America	49	17	43.4356	50026	2859	19190	37589262	0.00133086	7.6059e-05	0.000510518
Ghana	GHA	Africa	73	24	5.5416	1671	16	188	30417856	5.49348e-05	5.26007e-07	6.18058e-06
Gabon	GAB	Africa	56	16	23.2443	238	3	53	2172579	0.000109547	1.38085e-06	2.4395e-05
Zimbabwe	ZWE	Africa	66	16	5.28057	32	4	5	14645468	2.18498e-06	2.73122e-07	3.41403e-07
Cameroon	CMR	Africa	57	6	2.57463	1806	59	915	25876380	6.97934e-05	2.28007e-06	3.53604e-05
Qatar	QAT	Asia	73	36	249.652	12564	10	1243	2832067	0.00443634	3.53099e-06	0.000438902
Cote d'Ivoire	CIV	Africa	80	16	2.03088	1183	14	525	25716544	4.60015e-05	5.44397e-07	2.04149e-05
Kuwait	KWT	Asia	71	39	71.774	3740	24	1389	4207083	0.000888977	5.70467e-06	0.000330157
Croatia	HRV	Europe	17	2	3.28826	2062	67	1288	4067500	0.000506945	1.6472e-05	0.000316656
Kenya	KEN	Africa	82	33	1.02747	384	14	129	52573973	7.30399e-06	2.66291e-07	2.45369e-06
Latvia	LVA	Europe	17	1	5.19529	849	15	348	1912789	0.000443854	7.84195e-06	0.000181933
Lebanon	LBN	Asia	28	1	0.680697	721	24	150	6855713	0.000105168	3.50073e-06	2.18796e-05
Lithuania	LTU	Europe	17	1	1.43532	1375	45	563	2786844	0.00049339	1.61473e-05	0.000202021
Liberia	LBR	Africa	55	1	1.34181	141	16	45	4937374	2.85577e-05	3.24059e-06	9.11416e-06
Libya	LBY	Africa	82	35	10.0883	61	2	18	6777452	9.00043e-06	2.95096e-07	2.65587e-06
Luxembourg	LUX	Europe	14	1	28.3314	3741	89	3123	619896	0.00603488	0.000143572	0.00503794
Rwanda	RWA	Africa	61	1	0.123743	212	0	95	12626950	1.67895e-05	0	7.52359e-06
Romania	ROU	Europe	47	13	14.9475	11978	681	3569	19356544	0.000618809	3.51819e-05	0.000184382
Madagascar	MDG	Africa	89	40	1.32727	128	0	82	26969307	4.74614e-06	0	3.04049e-06
Malawi	MWI	Africa	55	6	4.74901	36	3	5	18628747	1.9325e-06	1.61041e-07	2.68402e-07
Malaysia	MYS	Asia	32	7	2.00257	5945	100	4087	31949777	0.000186073	3.12991e-06	0.00012792
Mali	MLI	Africa	49	3	1.73763	424	24	122	19658031	2.15688e-05	1.22088e-06	6.20611e-06
Mauritania	MRT	Africa	37	10	15.0564	8	1	6	4525696	1.76768e-06	2.2096e-07	1.32576e-06
United States of America	USA	North_America	57	26	86.0813	1036417	59284	143098	328239523	0.0031575	0.000180612	0.000435956
Bangladesh	BGD	Asia	72	28	10.51	7103	163	150	163046161	4.35643e-05	9.99717e-07	9.19985e-07
Peru	PER	South_America	71	32	80.2511	31190	854	9179	32510453	0.000959384	2.62685e-05	0.00028234
Morocco	MAR	Africa	50	11	3.28099	4289	167	890	36471769	0.000117598	4.57888e-06	2.44024e-05
Mozambique	MOZ	Africa	69	9	0.549545	76	0	12	30366036	2.5028e-06	0	3.95178e-07
Mexico	MEX	North_America	78	36	11.684	16752	1569	11423	127575529	0.00013131	1.22986e-05	8.95391e-05
South Africa	ZAF	Africa	86	45	7.70486	4996	93	2073	58558270	8.53167e-05	1.58816e-06	3.54006e-05
South Sudan	SSD	Africa	20	1	2.32212	34	0	0	11062113	3.07355e-06	0	0
Nicaragua	NIC	North_America	29	1	3.8085	13	3	7	6545502	1.9861e-06	4.5833e-07	1.06944e-06
Nepal	NPL	Asia	52	22	15.9575	57	0	16	28608710	1.9924e-06	0	5.5927e-07
Niger	NER	Africa	10	1	0.490654	709	31	403	23310715	3.04152e-05	1.32986e-06	1.72882e-05
Nigeria	NGA	Africa	75	31	1.16704	1532	44	255	200963599	7.62327e-06	2.18945e-07	1.26889e-06
Norway	NOR	Europe	23	5	15.5786	7619	206	32	5347896	0.00142467	3.85198e-05	5.98366e-06
Portugal	PRT	Europe	36	10	26.2709	24505	973	1470	10269417	0.00238621	9.47473e-05	0.000143143
Japan	JPN	Asia	65	35	1.77934	14116	435	3187	126264931	0.000111797	3.44514e-06	2.52406e-05
Sweden	SWE	Europe	64	20	55.2709	20302	2462	1005	10285453	0.00197386	0.000239367	9.77108e-05
Switzerland	CHE	Europe	25	9	17.5795	29407	1699	22600	8574832	0.00342945	0.000198138	0.00263562
El Salvador	SLV	North_America	79	26	11.2496	377	9	106	6453553	5.84174e-05	1.39458e-06	1.64251e-05
Serbia	SRB	Europe	34	10	10.7972	8724	173	1292	6944975	0.00125616	2.49101e-05	0.000186034
Sierra Leone	SLE	Africa	39	1	2.63772	104	4	12	7813215	1.33108e-05	5.11953e-07	1.53586e-06
Senegal	SEN	Africa	66	24	5.65464	882	9	315	16296364	5.41225e-05	5.5227e-07	1.93295e-05
Cyprus	CYP	Asia	16	1	5.31882	837	15	148	1198575	0.000698329	1.25149e-05	0.00012348
Saudi Arabia	SAU	Asia	75	35	42.1692	21402	157	2953	34268528	0.000624538	4.58146e-06	8.61724e-05
San Marino	SMR	Europe	25	1	310.1	563	41	69	33860	0.0166273	0.00121087	0.0020378
Sri Lanka	LKA	Asia	58	2	0.686728	622	7	134	21803000	2.85282e-05	3.21057e-07	6.14594e-06
Slovakia	SVK	Europe	26	1	1.43242	1391	22	484	5454073	0.000255039	4.03368e-06	8.8741e-05
Slovenia	SVN	Europe	16	1	4.51999	1418	89	230	2087946	0.000679136	4.26256e-05	0.000110156
Sudan	SDN	Africa	46	13	3.24347	318	25	31	42813238	7.42761e-06	5.83932e-07	7.24075e-07
Suriname	SUR	South_America	58	7	59.8211	10	1	7	581363	1.7201e-05	1.7201e-06	1.20407e-05
Somalia	SOM	Africa	35	3	2.31849	528	28	19	15442905	3.41905e-05	1.81313e-06	1.23034e-06
Tajikistan	TJK	Asia	28	3	5.14921	0	0	0	9321018	0	0	0
Thailand	THA	Asia	16	2	0.075338	2947	54	2665	69625582	4.23264e-05	7.75577e-07	3.82762e-05
Tunisia	TUN	Africa	13	1	0.561151	975	40	279	11694719	8.3371e-05	3.42035e-06	2.38569e-05
Turkey	TUR	Asia	35	12	18.8304	114653	2992	38809	83429615	0.00137425	3.58626e-05	0.000465171
Guatemala	GTM	North_America	81	37	12.999	557	16	62	16604026	3.35461e-05	9.63622e-07	3.73403e-06
Uganda	UGA	Africa	36	1	0.254227	79	0	52	44269594	1.78452e-06	0	1.17462e-06
Ukraine	UKR	Europe	66	17	8.62174	9866	250	1103	44385155	0.000222282	5.63251e-06	2.48507e-05
Uruguay	URY	South_America	19	1	2.67207	625	15	394	3461734	0.000180545	4.33309e-06	0.000113816
Uzbekistan	UZB	Asia	78	11	1.33464	1969	8	1055	33580650	5.8635e-05	2.38232e-07	3.14169e-05
Spain	ESP	Europe	37	16	85.9748	236108	24275	108947	47076781	0.00501538	0.000515647	0.00231424
Greece	GRC	Europe	23	1	1.24958	2566	138	577	10716322	0.000239448	1.28776e-05	5.38431e-05
Singapore	SGP	Asia	66	41	141.696	15641	14	1128	5703569	0.00274232	2.4546e-06	0.000197771
New Zealand	NZL	Australia	9	1	0.368619	1474	19	1229	4917000	0.000299776	3.86414e-06	0.000249949
Hungary	HUN	Europe	32	4	4.20575	2727	300	536	9769949	0.000279121	3.07064e-05	5.48621e-05
Jamaica	JAM	North_America	14	1	1.67706	381	7	29	2948279	0.000129228	2.37427e-06	9.83625e-06
Yemen	YEM	Asia	38	1	0.716065	1	0	1	29161922	3.42913e-08	0	3.42913e-08
Iraq	IRQ	Asia	88	36	1.61965	1928	90	1319	39309783	4.90463e-05	2.28951e-06	3.3554e-05
Iran	IRN	Asia	54	14	16.3637	93657	5957	73791	82913906	0.00112957	7.18456e-05	0.000889971
Israel	ISR	Asia	30	11	9.33964	15782	212	7929	9053300	0.00174323	2.34169e-05	0.000875813
Italy	ITA	Europe	41	19	55.2222	201505	27359	68941	60297396	0.00334185	0.000453734	0.00114335
India	IND	Asia	81	40	1.88932	31787	1008	7796	1366417754	2.3263e-05	7.37695e-07	5.70543e-06
Indonesia	IDN	Asia	73	22	1.31223	9771	784	1391	270625568	3.61052e-05	2.89699e-06	5.13994e-06
United Kingdom of Great Britain and Northern Ireland	GBR	Europe	51	22	55.8705	162350	21745	1918	66834405	0.00242914	0.000325356	2.86978e-05
Jordan	JOR	Asia	30	1	0.216548	449	8	348	10101694	4.4448e-05	7.91946e-07	3.44497e-05
Zambia	ZMB	Africa	56	7	1.07669	97	3	54	17861030	5.43082e-06	1.67963e-07	3.02334e-06
Chad	TCD	Africa	14	1	0.0940623	52	2	19	15946876	3.26083e-06	1.25416e-07	1.19146e-06
Chile	CHL	South_America	83	40	56.7347	14365	207	7710	18952038	0.000757966	1.09223e-05	0.000406816
China	CHN	Asia	24	10	0.0394377	84369	4643	78766	1397715000	6.03621e-05	3.32185e-06	5.63534e-05
