# Supplementary material for: A data-driven analysis on the mediation effect of compartment models between control measures and COVID-19 epidemics
Source: Heliyon. 2024 Jun 29;10(13):e33850. doi: 10.1016/j.heliyon.2024.e33850 (PMC11283110; doi:10.1016/j.heliyon.2024.e33850)
Supplement: Multimedia component 4 [file mmc4.xlsx]

## Sheet: Q100
lhs	op	rhs	label	est	se	z	pvalue	ci.lower	ci.upper
Z1	=~	x1		1	0	NA	NA	1	1
Z1	=~	x2		0.576029	0.984183	0.585286	0.558355	0.179202	0.940714
Z1	=~	x3		0.560623	0.345384	1.62319	0.10455	0.0431212	1.29142
Z1	=~	x4		1.67718	0.385899	4.34616	1.38544e-05	0.938539	2.38697
Z1	=~	x5		1.37155	0.286917	4.78031	1.75028e-06	1.03153	1.96442
Z1	=~	x6		1.10318	0.33793	3.26452	0.00109652	0.704496	1.82745
Z1	=~	x7		1.23016	0.338716	3.63184	0.00028141	0.682689	1.76152
Z1	=~	x8		0.115511	0.152755	0.756188	0.449537	0.00134632	0.392765
Z1	=~	x9		0.889833	0.170776	5.21051	1.88321e-07	0.561619	1.25578
Z1	=~	x10		0.504227	0.1669	3.02113	0.00251837	0.1671	0.766632
Z2	=~	x11		1	0	NA	NA	1	1
Z2	=~	x12		0.863661	0.222397	3.88343	0.000102993	0.477533	1.34167
Z2	=~	x13		0.0478491	0.183567	0.260662	0.794353	-0.286894	0.433972
Z3	=~	x14		1	0	NA	NA	1	1
Z3	=~	x15		0.48715	2.2108	0.22035	0.825598	0.156909	0.619993
Z4	=~	x16		1	0	NA	NA	1	1
M1	~	Z1	a1	-0.502414	0.414533	-1.212	0.225512	-1.26922	0.325077
M1	~	Z2	a2	1.38984	0.333999	4.1612	3.16573e-05	0.785517	2.13192
M1	~	Z3	a3	0.120574	0.146645	0.822216	0.410954	-0.216048	0.357352
M1	~	Z4	a4	0.127839	0.248713	0.514001	0.607251	-0.38219	0.617793
M2	~	Z1	b1	0.115369	0.346872	0.332599	0.739437	-0.517031	0.833109
M2	~	Z2	b2	1.72373	0.125323	13.7543	0	1.52147	2.04031
M2	~	Z3	b3	-0.183194	0.134537	-1.36166	0.173306	-0.498357	0.0791183
M2	~	Z4	b4	-0.239788	0.181748	-1.31934	0.187056	-0.62223	0.119119
M3	~	Z1	d1	-0.0198384	0.390715	-0.0507746	0.959505	-0.725147	0.719601
M3	~	Z2	d2	1.55514	0.474703	3.27604	0.00105275	0.917564	2.60485
M3	~	Z3	d3	-0.127126	0.163497	-0.777543	0.436838	-0.515523	0.14582
M3	~	Z4	d4	-0.156777	0.247271	-0.634031	0.526061	-0.739586	0.246244
M4	~	Z1	l1	-0.00234783	0.14909	-0.0157478	0.987436	-0.228493	0.346463
M4	~	Z2	l2	-0.0184775	0.161237	-0.114599	0.908763	-0.24888	0.38559
M4	~	Z3	l3	0.0856737	0.0689552	1.24245	0.214069	-0.065521	0.207877
M4	~	Z4	l4	-0.12806	0.0863997	-1.48218	0.138292	-0.310275	0.0290511
M5	~	Z1	k1	-0.139395	0.24035	-0.579966	0.561937	-0.615062	0.297196
M5	~	Z2	k2	0.0137528	0.317812	0.0432732	0.965484	-0.614778	0.671635
M5	~	Z3	k3	-1.71974	1.6536	-1.04	0.298342	-5.32403	0.269987
M5	~	Z4	k4	0.459445	0.286919	1.60131	0.109309	-0.0881879	1.0296
Y	~	M1	m1	-0.277146	0.0876425	-3.16223	0.00156568	-0.467277	-0.117144
Y	~	M2	m2	-51.8599	2.92702	-17.7177	0	-57.6185	-44.3569
Y	~	M3	m3	-0.495375	0.310626	-1.59477	0.110765	-1.37459	-0.169585
Y	~	M4	m4	-0.120856	0.140885	-0.857835	0.390983	-0.456648	0.105891
Y	~	M5	m5	-0.0270301	0.124253	-0.217541	0.827787	-0.284016	0.135806
Y	~	Z1	c1	5.77478	18.5006	0.31214	0.754934	-27.2729	44.221
Y	~	Z2	c2	93.2494	0.497285	187.517	0	92.2367	94.5552
Y	~	Z3	c3	-10.2739	7.06874	-1.45343	0.146104	-26.1059	4.15468
Y	~	Z4	c4	-12.9474	9.55121	-1.35558	0.175233	-32.4633	6.61522
x1	~~	x1		0.138199	0.0375614	3.67928	0.00023389	0.0707506	0.218228
x2	~~	x2		0.0405259	0.0146169	2.77254	0.0055621	0.00518458	0.0625822
x3	~~	x3		0.0881742	0.035277	2.49948	0.0124375	0.0154983	0.147257
x4	~~	x4		0.703847	0.181858	3.87031	0.000108696	0.381563	1.09765
x5	~~	x5		0.408417	0.0820101	4.98008	6.35578e-07	0.276126	0.602515
x6	~~	x6		0.419965	0.0699806	6.00116	1.95916e-09	0.301077	0.572828
x7	~~	x7		0.320353	0.0882612	3.6296	0.000283863	0.175785	0.521991
x8	~~	x8		0.01349	0.0072421	1.86272	0.0625016	0.00377751	0.0303797
x9	~~	x9		0.518765	0.0655669	7.91199	2.44249e-15	0.387391	0.643701
x10	~~	x10		0.437609	0.153865	2.8441	0.00445369	0.19078	0.774702
x11	~~	x11		0.431975	0.311784	1.3855	0.165901	0.34185	0.535165
x12	~~	x12		0.597749	0.0645439	9.26113	0	0.470411	0.716693
x13	~~	x13		0.374544	0.0471128	7.94994	1.77636e-15	0.285901	0.466996
x14	~~	x14		0.0123372	1.28603	0.00959321	0.992346	-0.0731353	0.041088
x15	~~	x15		0.000774526	0.0428986	0.0180548	0.985595	-0.00421577	0.00865888
x16	~~	x16		0	0	NA	NA	0	0
M1	~~	M1		1.01624	0.114198	8.89897	0	0.768768	1.2056
M2	~~	M2		0.00440368	0.00116209	3.78945	0.00015098	0.00208457	0.0067074
M3	~~	M3		0.496279	0.110706	4.48284	7.36545e-06	0.271308	0.697919
M4	~~	M4		0.231716	0.0788552	2.9385	0.00329806	0.100019	0.396338
M5	~~	M5		1.64293	0.904998	1.81539	0.0694634	0.183244	3.46269
Y	~~	Y		-12.1476	2.96305	-4.09971	4.13671e-05	-17.513	-5.7521
Z1	~~	Z1		0.150676	0.0520707	2.89367	0.00380766	0.0533544	0.260141
Z2	~~	Z2		0.0858544	0.026434	3.24787	0.00116271	0.0497136	0.149409
Z3	~~	Z3		0.093924	1.28441	0.0731261	0.941706	0.023202	0.233923
Z4	~~	Z4		0.24738	0.0176784	13.9933	0	0.228781	0.255872
Z1	~~	Z2		-0.00028299	0.0317033	-0.00892619	0.992878	-0.0648997	0.0578422
Z1	~~	Z3		0.00767152	0.00607097	1.26364	0.206359	-9.52367e-05	0.021238
Z1	~~	Z4		-0.012607	0.0204873	-0.615359	0.538318	-0.0520925	0.0254646
Z2	~~	Z3		0.0208857	0.0156474	1.33477	0.181951	-0.000758141	0.0581041
Z2	~~	Z4		0.0530016	0.0274984	1.92745	0.0539241	-0.000827668	0.10939
Z3	~~	Z4		0.00540243	0.0131854	0.409728	0.682006	-0.0220041	0.0293256
indirect_alpha_Z1	:=	a1*m1	indirect_alpha_Z1	0.139242	0.126802	1.0981	0.27216	-0.0902604	0.397576
indirect_alpha_Z2	:=	a2*m1	indirect_alpha_Z2	-0.385188	0.187137	-2.05832	0.0395596	-0.842826	-0.112111
indirect_alpha_Z3	:=	a3*m1	indirect_alpha_Z3	-0.0334164	0.043831	-0.762392	0.445826	-0.114803	0.0698676
indirect_alpha_Z4	:=	a4*m1	indirect_alpha_Z4	-0.03543	0.0743726	-0.476385	0.6338	-0.192444	0.108979
indirect_beta_Z1	:=	b1*m2	indirect_beta_Z1	-5.98304	17.7373	-0.337313	0.735881	-43.1445	25.8115
indirect_beta_Z2	:=	b2*m2	indirect_beta_Z2	-89.3925	1.67961	-53.2221	0	-91.2944	-85.0093
indirect_beta_Z3	:=	b3*m2	indirect_beta_Z3	9.50041	6.60854	1.4376	0.150549	-4.23573	24.0772
indirect_beta_Z4	:=	b4*m2	indirect_beta_Z4	12.4354	9.18235	1.35427	0.17565	-6.19386	31.1925
indirect_delta_Z1	:=	d1*m3	indirect_delta_Z1	0.00982746	0.282377	0.0348027	0.972237	-0.59764	0.508889
indirect_delta_Z2	:=	d2*m3	indirect_delta_Z2	-0.770379	0.836109	-0.921387	0.356849	-3.2371	-0.18248
indirect_delta_Z3	:=	d3*m3	indirect_delta_Z3	0.0629749	0.144112	0.436987	0.662121	-0.0705373	0.462495
indirect_delta_Z4	:=	d4*m3	indirect_delta_Z4	0.0776637	0.219314	0.35412	0.723249	-0.124699	0.752568
indirect_lambda_Z1	:=	l1*m4	indirect_lambda_Z1	0.00028375	0.0339424	0.00835975	0.99333	-0.0839028	0.0523879
indirect_lambda_Z2	:=	l2*m4	indirect_lambda_Z2	0.00223313	0.04635	0.0481797	0.961573	-0.152065	0.0221771
indirect_lambda_Z3	:=	l3*m4	indirect_lambda_Z3	-0.0103542	0.012241	-0.845864	0.397628	-0.0255414	0.0224817
indirect_lambda_Z4	:=	l4*m4	indirect_lambda_Z4	0.0154769	0.0267213	0.579196	0.562457	-0.0114394	0.0873179
indirect_kappa_Z1	:=	k1*m5	indirect_kappa_Z1	0.00376785	0.030088	0.125228	0.900343	-0.071011	0.0544417
indirect_kappa_Z2	:=	k2*m5	indirect_kappa_Z2	-0.000371738	0.0507373	-0.00732672	0.994154	-0.182056	0.0157935
indirect_kappa_Z3	:=	k3*m5	indirect_kappa_Z3	0.0464847	0.29134	0.159555	0.873232	-0.500142	0.765142
indirect_kappa_Z4	:=	k4*m5	indirect_kappa_Z4	-0.0124188	0.0417058	-0.297772	0.765877	-0.0915784	0.0774512
indirect_Z1_suoyouM_Y6	:=	a1*m1+b1*m2+d1*m3+l1*m4+k1*m5	indirect_Z1_suoyouM_Y6	-5.82992	18.0312	-0.323324	0.74645	-43.3862	26.5113
indirect_Z2_suoyouM_Y6	:=	a2*m1+b2*m2+d2*m3+l2*m4+k2*m5	indirect_Z2_suoyouM_Y6	-90.5462	0.935295	-96.8103	0	-91.9999	-88.3008
indirect_Z3_suoyouM_Y6	:=	a3*m1+b3*m2+d3*m3+l3*m4+k3*m5	indirect_Z3_suoyouM_Y6	9.5661	6.65416	1.43761	0.150544	-4.13188	24.492
indirect_Z4_suoyouM_Y6	:=	a4*m1+b4*m2+d4*m3+l4*m4+k4*m5	indirect_Z4_suoyouM_Y6	12.4807	9.32856	1.3379	0.180929	-6.44504	31.6918
indirect_suoyouZ_M1_Y6	:=	a1*m1+a2*m1+a3*m1+a4*m1	indirect_suoyouZ_M1_Y6	-0.314792	0.210926	-1.49243	0.135586	-0.861304	-0.0487457
indirect_suoyouZ_M2_Y6	:=	b1*m2+b2*m2+b3*m2+b4*m2	indirect_suoyouZ_M2_Y6	-73.4397	22.2598	-3.29922	0.000969554	-119.561	-32.4488
indirect_suoyouZ_M3_Y6	:=	d1*m3+d2*m3+d3*m3+d4*m3	indirect_suoyouZ_M3_Y6	-0.619913	0.735293	-0.843083	0.399182	-2.86726	-0.0971285
indirect_suoyouZ_M4_Y6	:=	l1*m4+l2*m4+l3*m4+l4*m4	indirect_suoyouZ_M4_Y6	0.00763955	0.0460248	0.165988	0.868167	-0.13307	0.0560466
indirect_suoyouZ_M5_Y6	:=	k1*m5+k2*m5+k3*m5+k4*m5	indirect_suoyouZ_M5_Y6	0.037462	0.256452	0.146078	0.88386	-0.508051	0.633111
total_indirect	:=	indirect_alpha_Z1+indirect_alpha_Z2+indirect_alpha_Z3+indirect_alpha_Z4+indirect_beta_Z1+indirect_beta_Z2+indirect_beta_Z3+indirect_beta_Z4+indirect_delta_Z1+indirect_delta_Z2+indirect_delta_Z3+indirect_delta_Z4+indirect_lambda_Z1+indirect_lambda_Z2+indirect_lambda_Z3+indirect_lambda_Z4+indirect_kappa_Z1+indirect_kappa_Z2+indirect_kappa_Z3+indirect_kappa_Z4	total_indirect	-74.3293	22.6449	-3.28239	0.00102932	-121.26	-32.8212
total_effect	:=	c1+c2+c3+c4+total_indirect	total_effect	1.47346	1.06547	1.38292	0.16669	0.0934021	4.23299

## Sheet: R100
lhs	op	rhs	label	est	se	z	pvalue	ci.lower	ci.upper
Z1	=~	x1		1	0	NA	NA	1	1
Z1	=~	x2		0.576013	0.194948	2.9547	0.00312972	0.176012	0.928584
Z1	=~	x3		0.560131	0.301762	1.8562	0.0634251	0.0327352	1.22834
Z1	=~	x4		1.68424	0.437769	3.84732	0.000119417	0.98304	2.45944
Z1	=~	x5		1.37791	0.250448	5.5018	3.75942e-08	1.02328	1.95969
Z1	=~	x6		1.10997	0.318444	3.48561	0.000491016	0.689905	1.88024
Z1	=~	x7		1.2379	0.276337	4.47968	7.47557e-06	0.711025	1.77084
Z1	=~	x8		0.116138	0.105247	1.10348	0.269819	0.00342203	0.397908
Z1	=~	x9		0.894655	0.181013	4.9425	7.71268e-07	0.576118	1.29244
Z1	=~	x10		0.502883	0.151414	3.32125	0.000896144	0.177815	0.760452
Z2	=~	x11		1	0	NA	NA	1	1
Z2	=~	x12		1.02127	0.297136	3.43706	0.000588065	0.0134183	1.5674
Z2	=~	x13		0.159065	0.184903	0.860265	0.389643	-0.208242	0.524057
Z3	=~	x14		1	0	NA	NA	1	1
Z3	=~	x15		0.675915	7.68386	0.0879655	0.929904	0.40505	26.5764
Z4	=~	x16		1	0	NA	NA	1	1
M1	~	Z1	a1	-0.521444	0.424335	-1.22885	0.219128	-1.33514	0.320857
M1	~	Z2	a2	1.5067	0.362769	4.15334	3.27654e-05	0.830458	2.29088
M1	~	Z3	a3	-0.0856848	0.225959	-0.379205	0.704535	-0.545747	0.329027
M1	~	Z4	a4	0.115223	0.240593	0.478911	0.632002	-0.38388	0.568767
M2	~	Z1	b1	0.0774814	0.362522	0.213729	0.830758	-0.608064	0.798364
M2	~	Z2	b2	1.81873	0.149445	12.1699	0	1.54912	2.13212
M2	~	Z3	b3	-0.154544	0.138551	-1.11543	0.264667	-0.428733	0.111076
M2	~	Z4	b4	-0.252257	0.178565	-1.41269	0.157747	-0.655012	0.0940468
M3	~	Z1	d1	-0.0537476	0.404422	-0.1329	0.894273	-0.789619	0.735084
M3	~	Z2	d2	1.65334	0.497169	3.32552	0.000882549	0.966113	2.71466
M3	~	Z3	d3	-0.172817	0.155483	-1.11148	0.26636	-0.519522	0.104211
M3	~	Z4	d4	-0.169661	0.247731	-0.684861	0.493431	-0.740503	0.231104
M4	~	Z1	l1	0.00195413	0.143112	0.0136545	0.989106	-0.222545	0.33933
M4	~	Z2	l2	-0.00765843	0.16822	-0.0455264	0.963688	-0.25111	0.406775
M4	~	Z3	l3	0.0298427	0.0567978	0.525421	0.599291	-0.0821892	0.149519
M4	~	Z4	l4	-0.128767	0.0841191	-1.53077	0.125826	-0.308215	0.018701
M5	~	Z1	k1	-0.201978	0.237101	-0.851867	0.394288	-0.636277	0.256551
M5	~	Z2	k2	-0.20336	0.346018	-0.587717	0.556723	-0.803115	0.551572
M5	~	Z3	k3	-1.29625	1.61335	-0.80345	0.421715	-5.3069	0.125873
M5	~	Z4	k4	0.482461	0.302865	1.59299	0.111162	-0.0822299	1.10741
Y	~	M1	m1	-0.146825	0.0905331	-1.62178	0.10485	-0.32536	0.0353839
Y	~	M2	m2	-38.4457	2.64415	-14.5399	0	-44.3058	-33.0192
Y	~	M3	m3	-0.35657	0.290909	-1.22571	0.220309	-1.14754	-0.0498998
Y	~	M4	m4	0.20333	0.234882	0.865666	0.386674	-0.221734	0.687794
Y	~	M5	m5	-0.0187356	0.143573	-0.130496	0.896174	-0.396307	0.126134
Y	~	Z1	c1	2.75777	14.4815	0.190434	0.848969	-24.1641	32.2869
Y	~	Z2	c2	73.6396	0.389565	189.031	0	72.7988	74.4595
Y	~	Z3	c3	-6.80522	5.34475	-1.27325	0.202928	-17.0348	3.91148
Y	~	Z4	c4	-10.297	7.08807	-1.45272	0.146301	-26.321	3.64302
x1	~~	x1		0.138935	0.102777	1.35182	0.176434	0.0715291	0.21526
x2	~~	x2		0.0407837	0.0140687	2.8989	0.00374473	0.00571378	0.0618726
x3	~~	x3		0.0885014	0.0346313	2.55553	0.0106026	0.0159031	0.151379
x4	~~	x4		0.702216	0.180244	3.89591	9.78289e-05	0.373976	1.07871
x5	~~	x5		0.407317	0.0802692	5.07439	3.88745e-07	0.276866	0.594199
x6	~~	x6		0.418704	0.0688746	6.07922	1.20766e-09	0.295829	0.56635
x7	~~	x7		0.318723	0.0822057	3.87714	0.000105694	0.187332	0.515069
x8	~~	x8		0.0134782	0.00708092	1.90346	0.056981	0.0040965	0.0297176
x9	~~	x9		0.518116	0.0647855	7.9974	1.33227e-15	0.389176	0.641757
x10	~~	x10		0.438019	0.14845	2.95062	0.00317139	0.190598	0.766289
x11	~~	x11		0.443971	0.937252	0.473694	0.635718	0.348333	1.20125
x12	~~	x12		0.583353	0.0654621	8.9113	0	0.463344	0.71224
x13	~~	x13		0.372822	0.0460865	8.0896	6.66134e-16	0.281326	0.458704
x14	~~	x14		0.0385657	0.202381	0.19056	0.848871	6.33312e-05	0.144346
x15	~~	x15		-0.00785735	0.24955	-0.0314861	0.974882	-0.836778	0.00260024
x16	~~	x16		0	0	NA	NA	0	0
M1	~~	M1		1.02318	0.112152	9.12322	0	0.766703	1.2127
M2	~~	M2		0.00573993	0.00152921	3.75352	0.000174371	0.00278395	0.00861586
M3	~~	M3		0.496262	0.112931	4.3944	1.11079e-05	0.260715	0.70585
M4	~~	M4		0.232303	0.0797132	2.91424	0.00356559	0.10005	0.401843
M5	~~	M5		1.79794	0.979725	1.83515	0.0664831	0.188596	3.68579
Y	~~	Y		-8.60521	2.1934	-3.92322	8.73722e-05	-12.732	-4.13272
Z1	~~	Z1		0.149902	0.0518268	2.89236	0.00382354	0.0547165	0.257294
Z2	~~	Z2		0.0752695	0.0246054	3.05906	0.00222033	0.0426315	0.138583
Z3	~~	Z3		0.0676823	0.205834	0.328819	0.742292	0.00071486	0.188284
Z4	~~	Z4		0.24738	0.019087	12.9606	0	0.231012	0.249994
Z1	~~	Z2		0.0022155	0.0303867	0.07291	0.941878	-0.0632902	0.0573741
Z1	~~	Z3		0.00178802	0.0044352	0.403142	0.686844	-0.000488639	0.0150697
Z1	~~	Z4		-0.0125843	0.0212333	-0.592667	0.553404	-0.0514589	0.0247171
Z2	~~	Z3		0.00806918	0.0121449	0.66441	0.506428	-0.00118408	0.0412736
Z2	~~	Z4		0.0514217	0.0264087	1.94715	0.0515169	0.00289635	0.109309
Z3	~~	Z4		0.00352773	0.0104285	0.338278	0.735154	-0.0221215	0.0238613
indirect_alpha_Z1	:=	a1*m1	indirect_alpha_Z1	0.0765608	0.0824158	0.928958	0.352911	-0.0599426	0.264214
indirect_alpha_Z2	:=	a2*m1	indirect_alpha_Z2	-0.221221	0.169807	-1.30278	0.19265	-0.623315	0.0422268
indirect_alpha_Z3	:=	a3*m1	indirect_alpha_Z3	0.0125807	0.0347825	0.361695	0.71758	-0.05647	0.0832483
indirect_alpha_Z4	:=	a4*m1	indirect_alpha_Z4	-0.0169175	0.0428696	-0.394627	0.693118	-0.110022	0.0702241
indirect_beta_Z1	:=	b1*m2	indirect_beta_Z1	-2.97882	13.7769	-0.216219	0.828817	-30.5114	22.545
indirect_beta_Z2	:=	b2*m2	indirect_beta_Z2	-69.9223	1.57612	-44.3635	0	-71.653	-65.6405
indirect_beta_Z3	:=	b3*m2	indirect_beta_Z3	5.94154	5.07042	1.1718	0.241276	-4.36779	15.62
indirect_beta_Z4	:=	b4*m2	indirect_beta_Z4	9.6982	6.75485	1.43574	0.151076	-3.68557	24.5945
indirect_delta_Z1	:=	d1*m3	indirect_delta_Z1	0.0191648	0.241134	0.0794775	0.936653	-0.536397	0.436338
indirect_delta_Z2	:=	d2*m3	indirect_delta_Z2	-0.589532	0.770537	-0.765093	0.444216	-2.89826	-0.0586718
indirect_delta_Z3	:=	d3*m3	indirect_delta_Z3	0.0616213	0.111114	0.554579	0.579183	-0.0332748	0.370676
indirect_delta_Z4	:=	d4*m3	indirect_delta_Z4	0.0604961	0.185313	0.326454	0.744081	-0.081347	0.619183
indirect_lambda_Z1	:=	l1*m4	indirect_lambda_Z1	0.000397331	0.0415317	0.00956695	0.992367	-0.0824039	0.0902781
indirect_lambda_Z2	:=	l2*m4	indirect_lambda_Z2	-0.00155719	0.049741	-0.0313059	0.975026	-0.131245	0.0704647
indirect_lambda_Z3	:=	l3*m4	indirect_lambda_Z3	0.00606791	0.0215471	0.281612	0.778241	-0.0216242	0.0623112
indirect_lambda_Z4	:=	l4*m4	indirect_lambda_Z4	-0.0261822	0.0342881	-0.763593	0.44511	-0.102359	0.038029
indirect_kappa_Z1	:=	k1*m5	indirect_kappa_Z1	0.00378419	0.0353932	0.106919	0.914854	-0.0614608	0.0779608
indirect_kappa_Z2	:=	k2*m5	indirect_kappa_Z2	0.00381008	0.0517518	0.0736221	0.941311	-0.167209	0.0334182
indirect_kappa_Z3	:=	k3*m5	indirect_kappa_Z3	0.0242859	0.359217	0.0676079	0.946098	-0.48841	1.04468
indirect_kappa_Z4	:=	k4*m5	indirect_kappa_Z4	-0.00903921	0.0472909	-0.191141	0.848416	-0.104059	0.0876199
indirect_Z1_suoyouM_Y6	:=	a1*m1+b1*m2+d1*m3+l1*m4+k1*m5	indirect_Z1_suoyouM_Y6	-2.87892	13.9834	-0.205882	0.836883	-31.1862	22.9794
indirect_Z2_suoyouM_Y6	:=	a2*m1+b2*m2+d2*m3+l2*m4+k2*m5	indirect_Z2_suoyouM_Y6	-70.7308	0.919979	-76.883	0	-71.9901	-68.3877
indirect_Z3_suoyouM_Y6	:=	a3*m1+b3*m2+d3*m3+l3*m4+k3*m5	indirect_Z3_suoyouM_Y6	6.0461	5.10647	1.18401	0.236411	-4.09882	15.8673
indirect_Z4_suoyouM_Y6	:=	a4*m1+b4*m2+d4*m3+l4*m4+k4*m5	indirect_Z4_suoyouM_Y6	9.70656	6.85789	1.41539	0.156956	-3.80764	24.9525
indirect_suoyouZ_M1_Y6	:=	a1*m1+a2*m1+a3*m1+a4*m1	indirect_suoyouZ_M1_Y6	-0.148998	0.154645	-0.963484	0.335305	-0.557418	0.0331505
indirect_suoyouZ_M2_Y6	:=	b1*m2+b2*m2+b3*m2+b4*m2	indirect_suoyouZ_M2_Y6	-57.2614	16.9566	-3.37693	0.000732995	-93.7303	-27.9668
indirect_suoyouZ_M3_Y6	:=	d1*m3+d2*m3+d3*m3+d4*m3	indirect_suoyouZ_M3_Y6	-0.44825	0.673752	-0.665304	0.505856	-2.51778	-0.0177599
indirect_suoyouZ_M4_Y6	:=	l1*m4+l2*m4+l3*m4+l4*m4	indirect_suoyouZ_M4_Y6	-0.0212741	0.0627861	-0.338834	0.734734	-0.184062	0.0737305
indirect_suoyouZ_M5_Y6	:=	k1*m5+k2*m5+k3*m5+k4*m5	indirect_suoyouZ_M5_Y6	0.022841	0.337959	0.0675852	0.946116	-0.498175	0.966075
total_indirect	:=	indirect_alpha_Z1+indirect_alpha_Z2+indirect_alpha_Z3+indirect_alpha_Z4+indirect_beta_Z1+indirect_beta_Z2+indirect_beta_Z3+indirect_beta_Z4+indirect_delta_Z1+indirect_delta_Z2+indirect_delta_Z3+indirect_delta_Z4+indirect_lambda_Z1+indirect_lambda_Z2+indirect_lambda_Z3+indirect_lambda_Z4+indirect_kappa_Z1+indirect_kappa_Z2+indirect_kappa_Z3+indirect_kappa_Z4	total_indirect	-57.857	17.1884	-3.36606	0.000762501	-95.0654	-27.9306
total_effect	:=	c1+c2+c3+c4+total_indirect	total_effect	1.43817	1.07782	1.33433	0.182096	0.307942	4.57776

## Sheet: D100
lhs	op	rhs	label	est	se	z	pvalue	ci.lower	ci.upper
Z1	=~	x1		1	0	NA	NA	1	1
Z1	=~	x2		0.576457	1.79758	0.320686	0.748449	0.192969	0.93273
Z1	=~	x3		0.561028	0.345057	1.6259	0.103971	0.0474649	1.21058
Z1	=~	x4		1.68295	0.401471	4.19196	2.76549e-05	0.985275	2.37194
Z1	=~	x5		1.37506	0.249187	5.51819	3.4251e-08	1.02396	1.90012
Z1	=~	x6		1.10873	0.32533	3.40801	0.000654392	0.680812	1.75656
Z1	=~	x7		1.23408	0.303477	4.06647	4.77313e-05	0.680537	1.72477
Z1	=~	x8		0.115738	0.191775	0.60351	0.54617	0.00296893	0.380334
Z1	=~	x9		0.892431	0.171833	5.1936	2.06269e-07	0.55613	1.24371
Z1	=~	x10		0.506123	0.157242	3.21875	0.00128752	0.167697	0.755416
Z2	=~	x11		1	0	NA	NA	1	1
Z2	=~	x12		0.634381	0.255478	2.48311	0.0130239	0.197422	1.20043
Z2	=~	x13		-0.0598673	0.233699	-0.256173	0.797817	-0.459102	0.439703
Z3	=~	x14		1	0	NA	NA	1	1
Z3	=~	x15		0.488055	1.88911	0.258353	0.796135	0.0861164	1.59266
Z4	=~	x16		1	0	NA	NA	1	1
M1	~	Z1	a1	-0.467441	0.385385	-1.21292	0.22516	-1.15597	0.298313
M1	~	Z2	a2	1.24964	0.313068	3.99161	6.56254e-05	0.649027	1.92436
M1	~	Z3	a3	0.223239	0.172477	1.29431	0.195558	-0.179875	0.502057
M1	~	Z4	a4	0.160898	0.254758	0.631572	0.527667	-0.354177	0.64483
M2	~	Z1	b1	0.159635	0.301728	0.529067	0.596759	-0.422764	0.781229
M2	~	Z2	b2	1.54968	0.19653	7.88525	3.10862e-15	1.23265	2.07614
M2	~	Z3	b3	-0.0543293	0.184034	-0.295213	0.767831	-0.460303	0.255838
M2	~	Z4	b4	-0.199168	0.197088	-1.01055	0.312231	-0.628981	0.154205
M3	~	Z1	d1	0.0189617	0.320079	0.0592408	0.95276	-0.602633	0.698784
M3	~	Z2	d2	1.40701	0.414087	3.39787	0.00067913	0.853999	2.35586
M3	~	Z3	d3	-0.0128113	0.185341	-0.0691227	0.944892	-0.440696	0.308877
M3	~	Z4	d4	-0.122206	0.244465	-0.499895	0.617149	-0.689013	0.277248
M4	~	Z1	l1	-0.00299021	0.163753	-0.0182605	0.985431	-0.2105	0.327596
M4	~	Z2	l2	-0.0160318	0.146233	-0.109632	0.912701	-0.235664	0.342273
M4	~	Z3	l3	0.084001	0.0676482	1.24173	0.214335	-0.0722019	0.205622
M4	~	Z4	l4	-0.128628	0.0887711	-1.44898	0.147343	-0.318107	0.0278337
M5	~	Z1	k1	-0.141923	0.235158	-0.603523	0.546161	-0.636349	0.301228
M5	~	Z2	k2	0.0156154	0.282471	0.0552815	0.955914	-0.543405	0.595662
M5	~	Z3	k3	-1.72135	1.64327	-1.04752	0.294861	-5.3187	0.235131
M5	~	Z4	k4	0.458962	0.28049	1.63629	0.10178	-0.061707	1.01656
Y	~	M1	m1	-0.125854	0.0999821	-1.25877	0.208114	-0.354557	0.0445955
Y	~	M2	m2	-33.2993	3.22233	-10.3339	0	-40.2204	-25.3644
Y	~	M3	m3	-0.343477	0.324931	-1.05708	0.290477	-1.32749	-0.00554673
Y	~	M4	m4	-0.285275	0.146932	-1.94154	0.0521927	-0.660651	-0.076886
Y	~	M5	m5	0.150485	0.22304	0.6747	0.499866	0.0224518	0.880047
Y	~	Z1	c1	5.1994	10.2165	0.508921	0.610807	-14.4975	26.8502
Y	~	Z2	c2	54.6304	0.745358	73.2941	0	53.1185	56.4546
Y	~	Z3	c3	-2.21037	6.32777	-0.349313	0.726854	-15.2181	9.35329
Y	~	Z4	c4	-6.99164	6.52753	-1.0711	0.284124	-19.7445	5.58713
x1	~~	x1		0.138671	0.036834	3.76476	0.000166712	0.0676236	0.214058
x2	~~	x2		0.0406555	0.0146724	2.77088	0.00559055	0.00586778	0.0611241
x3	~~	x3		0.0883013	0.034435	2.56429	0.0103388	0.0168215	0.149817
x4	~~	x4		0.702412	0.183442	3.82907	0.000128631	0.364626	1.08871
x5	~~	x5		0.408212	0.0803748	5.07886	3.79713e-07	0.277178	0.599047
x6	~~	x6		0.418922	0.069663	6.01355	1.815e-09	0.292244	0.565737
x7	~~	x7		0.319897	0.0862637	3.70836	0.000208607	0.181237	0.51113
x8	~~	x8		0.01349	0.00702365	1.92065	0.0547756	0.00394138	0.0295006
x9	~~	x9		0.518592	0.0657901	7.88253	3.10862e-15	0.386031	0.645444
x10	~~	x10		0.437479	0.145751	3.00156	0.00268604	0.188835	0.740861
x11	~~	x11		0.419296	0.0838733	4.99915	5.75826e-07	0.32933	0.517919
x12	~~	x12		0.621695	0.0668253	9.3033	0	0.482176	0.742349
x13	~~	x13		0.374367	0.0462598	8.09272	6.66134e-16	0.283421	0.459936
x14	~~	x14		0.0125141	1.25661	0.00995864	0.992054	-0.185783	0.0448835
x15	~~	x15		0.000732931	0.0447844	0.0163658	0.986943	-0.0335238	0.0111021
x16	~~	x16		0	0	NA	NA	0	0
M1	~~	M1		1.0174	0.115419	8.8149	0	0.756339	1.21385
M2	~~	M2		0.00598151	0.00255685	2.3394	0.0193147	0.00174876	0.0115195
M3	~~	M3		0.495571	0.110583	4.48142	7.41479e-06	0.269659	0.700312
M4	~~	M4		0.23172	0.0803212	2.88492	0.00391513	0.103424	0.403123
M5	~~	M5		1.64253	0.913881	1.79731	0.0722864	0.186311	3.47974
Y	~~	Y		-6.71205	2.58671	-2.59482	0.00946412	-11.6975	-1.63069
Z1	~~	Z1		0.150056	0.0524342	2.8618	0.00421248	0.0575557	0.263557
Z2	~~	Z2		0.0996013	0.0296371	3.3607	0.000777455	0.0563042	0.170925
Z3	~~	Z3		0.09375	1.2541	0.0747549	0.94041	0.0140005	0.275828
Z4	~~	Z4		0.247378	0.0151232	16.3576	0	0.231006	0.250001
Z1	~~	Z2		-0.00486681	0.0321367	-0.151441	0.879628	-0.0703969	0.057565
Z1	~~	Z3		0.00761803	0.00586203	1.29956	0.193753	-9.6085e-05	0.0211745
Z1	~~	Z4		-0.0125727	0.0215514	-0.583385	0.559634	-0.0533689	0.0260133
Z2	~~	Z3		0.0150022	0.0172605	0.869163	0.384758	-0.00900272	0.0576939
Z2	~~	Z4		0.0523784	0.0316011	1.65749	0.0974213	-0.0082118	0.115494
Z3	~~	Z4		0.00540407	0.0124787	0.433064	0.664968	-0.0195597	0.0299721
indirect_alpha_Z1	:=	a1*m1	indirect_alpha_Z1	0.0588294	0.0776378	0.757741	0.448606	-0.0533039	0.240741
indirect_alpha_Z2	:=	a2*m1	indirect_alpha_Z2	-0.157273	0.156312	-1.00615	0.314344	-0.569189	0.0490199
indirect_alpha_Z3	:=	a3*m1	indirect_alpha_Z3	-0.0280956	0.0405205	-0.693367	0.488079	-0.133112	0.0261992
indirect_alpha_Z4	:=	a4*m1	indirect_alpha_Z4	-0.0202497	0.0494044	-0.409876	0.681897	-0.153903	0.0497857
indirect_beta_Z1	:=	b1*m2	indirect_beta_Z1	-5.31572	9.67117	-0.549646	0.582562	-25.7619	13.3528
indirect_beta_Z2	:=	b2*m2	indirect_beta_Z2	-51.6034	1.64536	-31.363	0	-53.6952	-47.3368
indirect_beta_Z3	:=	b3*m2	indirect_beta_Z3	1.80913	5.69212	0.317831	0.750613	-8.50644	13.5618
indirect_beta_Z4	:=	b4*m2	indirect_beta_Z4	6.63216	6.221	1.06609	0.286382	-5.17547	18.8796
indirect_delta_Z1	:=	d1*m3	indirect_delta_Z1	-0.0065129	0.192141	-0.0338965	0.97296	-0.545123	0.277382
indirect_delta_Z2	:=	d2*m3	indirect_delta_Z2	-0.483276	0.712913	-0.677889	0.497842	-2.70956	-0.0063935
indirect_delta_Z3	:=	d3*m3	indirect_delta_Z3	0.00440038	0.119858	0.0367132	0.970714	-0.260244	0.270204
indirect_delta_Z4	:=	d4*m3	indirect_delta_Z4	0.0419751	0.15301	0.274328	0.783832	-0.138457	0.478357
indirect_lambda_Z1	:=	l1*m4	indirect_lambda_Z1	0.000853032	0.0832373	0.0102482	0.991823	-0.138861	0.0800602
indirect_lambda_Z2	:=	l2*m4	indirect_lambda_Z2	0.00457346	0.0650416	0.070316	0.943942	-0.185966	0.0615087
indirect_lambda_Z3	:=	l3*m4	indirect_lambda_Z3	-0.0239634	0.0218358	-1.09744	0.27245	-0.0619927	0.0274415
indirect_lambda_Z4	:=	l4*m4	indirect_lambda_Z4	0.0366943	0.0359052	1.02198	0.306793	-0.00917324	0.126072
indirect_kappa_Z1	:=	k1*m5	indirect_kappa_Z1	-0.0213573	0.0612056	-0.348943	0.727132	-0.178472	0.0696095
indirect_kappa_Z2	:=	k2*m5	indirect_kappa_Z2	0.00234988	0.068926	0.0340928	0.972803	-0.124308	0.1708
indirect_kappa_Z3	:=	k3*m5	indirect_kappa_Z3	-0.259038	0.714785	-0.362399	0.717054	-3.12787	0.0807139
indirect_kappa_Z4	:=	k4*m5	indirect_kappa_Z4	0.0690668	0.0522685	1.32138	0.186373	-0.0395428	0.166433
indirect_Z1_suoyouM_Y6	:=	a1*m1+b1*m2+d1*m3+l1*m4+k1*m5	indirect_Z1_suoyouM_Y6	-5.28391	9.83936	-0.537018	0.591255	-26.0262	13.6128
indirect_Z2_suoyouM_Y6	:=	a2*m1+b2*m2+d2*m3+l2*m4+k2*m5	indirect_Z2_suoyouM_Y6	-52.2371	1.0529	-49.6126	0	-53.9819	-49.7985
indirect_Z3_suoyouM_Y6	:=	a3*m1+b3*m2+d3*m3+l3*m4+k3*m5	indirect_Z3_suoyouM_Y6	1.50243	6.0196	0.24959	0.802904	-9.36573	13.6933
indirect_Z4_suoyouM_Y6	:=	a4*m1+b4*m2+d4*m3+l4*m4+k4*m5	indirect_Z4_suoyouM_Y6	6.75964	6.31644	1.07017	0.284545	-5.34158	19.1299
indirect_suoyouZ_M1_Y6	:=	a1*m1+a2*m1+a3*m1+a4*m1	indirect_suoyouZ_M1_Y6	-0.146789	0.180313	-0.814078	0.4156	-0.663007	0.042414
indirect_suoyouZ_M2_Y6	:=	b1*m2+b2*m2+b3*m2+b4*m2	indirect_suoyouZ_M2_Y6	-48.4779	13.8001	-3.51287	0.000443296	-74.2524	-19.9351
indirect_suoyouZ_M3_Y6	:=	d1*m3+d2*m3+d3*m3+d4*m3	indirect_suoyouZ_M3_Y6	-0.443413	0.770715	-0.575327	0.56507	-3.01568	-0.000779957
indirect_suoyouZ_M4_Y6	:=	l1*m4+l2*m4+l3*m4+l4*m4	indirect_suoyouZ_M4_Y6	0.0181574	0.101071	0.179649	0.857428	-0.195996	0.110784
indirect_suoyouZ_M5_Y6	:=	k1*m5+k2*m5+k3*m5+k4*m5	indirect_suoyouZ_M5_Y6	-0.208978	0.722343	-0.289306	0.772347	-3.03955	0.163874
total_indirect	:=	indirect_alpha_Z1+indirect_alpha_Z2+indirect_alpha_Z3+indirect_alpha_Z4+indirect_beta_Z1+indirect_beta_Z2+indirect_beta_Z3+indirect_beta_Z4+indirect_delta_Z1+indirect_delta_Z2+indirect_delta_Z3+indirect_delta_Z4+indirect_lambda_Z1+indirect_lambda_Z2+indirect_lambda_Z3+indirect_lambda_Z4+indirect_kappa_Z1+indirect_kappa_Z2+indirect_kappa_Z3+indirect_kappa_Z4	total_indirect	-49.2589	14.2778	-3.45003	0.000560525	-76.5848	-20.1609
total_effect	:=	c1+c2+c3+c4+total_indirect	total_effect	1.36886	1.16917	1.1708	0.24168	0.0477312	4.66225

## Sheet: Half time
lhs	op	rhs	label	est	se	z	pvalue	ci.lower	ci.upper
Z1	=~	x1		1	0	NA	NA	1	1
Z1	=~	x2		0.57203	0.189956	3.01138	0.00260066	0.180278	0.933319
Z1	=~	x3		0.558571	0.301921	1.85006	0.0643054	0.0406973	1.24057
Z1	=~	x4		1.68401	0.41175	4.08988	4.31596e-05	0.948755	2.45031
Z1	=~	x5		1.39863	0.265612	5.26566	1.39683e-07	1.03654	2.02454
Z1	=~	x6		1.11359	0.303707	3.66665	0.00024575	0.685801	1.85797
Z1	=~	x7		1.24731	0.285979	4.36154	1.29153e-05	0.680174	1.78125
Z1	=~	x8		0.115071	0.105395	1.0918	0.274919	0.00240081	0.384386
Z1	=~	x9		0.888014	0.188243	4.71738	2.38906e-06	0.553602	1.27352
Z1	=~	x10		0.501199	0.151932	3.29885	0.000970818	0.173033	0.759693
Z2	=~	x11		1	0	NA	NA	1	1
Z2	=~	x12		1.03724	0.508716	2.03895	0.0414554	-0.0316119	1.96731
Z2	=~	x13		0.619469	0.313014	1.97905	0.0478105	-0.101937	1.13084
Z3	=~	x14		1	0	NA	NA	1	1
Z3	=~	x15		0.44075	0.143528	3.07083	0.00213463	0.174377	0.53021
Z4	=~	x16		1	0	NA	NA	1	1
M1	~	Z1	a1	-0.725833	1.48121	-0.490029	0.624114	-3.72495	1.69251
M1	~	Z2	a2	6.73593	2.65857	2.53366	0.0112877	2.91732	13.3342
M1	~	Z3	a3	-1.35423	0.689748	-1.96337	0.0496028	-2.94936	-0.320401
M1	~	Z4	a4	-0.947228	0.734293	-1.28999	0.197055	-2.81889	0.116944
M2	~	Z1	b1	-1.93898	12.6423	-0.153373	0.878104	-25.1932	25.7702
M2	~	Z2	b2	66.4468	0.0354013	1876.96	0	66.393	66.5511
M2	~	Z3	b3	-17.6281	1.60072	-11.0126	0	-18.1218	-12.0118
M2	~	Z4	b4	-13.3431	3.89258	-3.42784	0.000608406	-22.8683	-4.44785
M3	~	Z1	d1	-0.232743	1.4395	-0.161683	0.871555	-3.08989	2.04043
M3	~	Z2	d2	6.34929	2.91028	2.18167	0.0291336	2.48514	13.7155
M3	~	Z3	d3	-1.44203	0.767465	-1.87896	0.0602506	-3.31079	-0.340694
M3	~	Z4	d4	-1.11887	0.812847	-1.37648	0.168672	-3.2956	-0.103866
M4	~	Z1	l1	0.00391565	0.1638	0.0239051	0.980928	-0.233357	0.374251
M4	~	Z2	l2	-0.17416	0.373111	-0.466778	0.640658	-0.750986	0.776581
M4	~	Z3	l3	0.133777	0.113277	1.18097	0.237615	-0.144584	0.30845
M4	~	Z4	l4	-0.0965756	0.117058	-0.825021	0.40936	-0.364285	0.102149
M5	~	Z1	k1	-0.112252	0.251436	-0.446443	0.655277	-0.648219	0.283328
M5	~	Z2	k2	-0.530187	0.625401	-0.847755	0.396574	-1.80067	0.772081
M5	~	Z3	k3	-1.37229	1.68173	-0.816001	0.414499	-5.27957	0.503011
M5	~	Z4	k4	0.56128	0.339866	1.65147	0.0986421	-0.0818724	1.23837
Y	~	M1	m1	-0.117025	0.0532708	-2.1968	0.0280349	-0.191481	0.0205927
Y	~	M2	m2	-0.0033416	0.274033	-0.0121942	0.990271	-0.745966	0.342897
Y	~	M3	m3	-0.0920425	0.0962548	-0.956238	0.338952	-0.220419	0.157066
Y	~	M4	m4	-0.0276826	0.0413941	-0.668758	0.50365	-0.121201	0.0416966
Y	~	M5	m5	-0.0190498	0.023241	-0.819661	0.41241	-0.0704626	0.017259
Y	~	Z1	c1	0.0326475	0.246017	0.132704	0.894427	-0.326046	0.388025
Y	~	Z2	c2	0.673958	0.796178	0.846492	0.397279	-0.31713	2.68506
Y	~	Z3	c3	-0.290274	0.220838	-1.31442	0.188704	-0.82885	0.0452124
Y	~	Z4	c4	-0.206337	0.188127	-1.0968	0.272731	-0.693687	0.0083686
x1	~~	x1		0.139373	0.100081	1.3926	0.16374	0.0688999	0.213078
x2	~~	x2		0.0415867	0.0144492	2.87813	0.00400037	0.00596538	0.0628398
x3	~~	x3		0.088873	0.0344641	2.57871	0.00991687	0.0159608	0.150275
x4	~~	x4		0.703376	0.179556	3.9173	8.95464e-05	0.377339	1.08117
x5	~~	x5		0.399157	0.0811727	4.91737	8.7713e-07	0.267632	0.590684
x6	~~	x6		0.417925	0.0689603	6.06037	1.3581e-09	0.298456	0.56608
x7	~~	x7		0.315764	0.083101	3.79976	0.000144834	0.183585	0.505653
x8	~~	x8		0.0135199	0.00712144	1.89848	0.0576331	0.00431888	0.0298614
x9	~~	x9		0.520157	0.0661209	7.86675	3.55271e-15	0.381698	0.642065
x10	~~	x10		0.438331	0.146332	2.99546	0.00274035	0.189097	0.755555
x11	~~	x11		0.502266	0.66695	0.753079	0.451403	0.411669	0.753521
x12	~~	x12		0.641338	0.0646585	9.91886	0	0.520167	0.765351
x13	~~	x13		0.367485	0.0465189	7.89968	2.88658e-15	0.278369	0.459083
x14	~~	x14		0.00245592	0.0226894	0.108241	0.913804	-0.0609131	0.0299196
x15	~~	x15		0.00289722	0.00451982	0.641003	0.521521	-0.000618256	0.0109884
x16	~~	x16		0	0	NA	NA	0	0
M1	~~	M1		1.1261	0.122019	9.22891	0	0.863392	1.34195
M2	~~	M2		-2.20569	1.16532	-1.89278	0.0583869	-5.43197	-0.924627
M3	~~	M3		0.638514	0.100329	6.36419	1.96329e-10	0.440227	0.83166
M4	~~	M4		0.231579	0.0780478	2.96714	0.00300585	0.103365	0.400705
M5	~~	M5		1.68251	0.920283	1.82825	0.0675122	0.185464	3.50277
Y	~~	Y		0.0308375	0.0156573	1.96953	0.0488925	0.0186299	0.0758377
Z1	~~	Z1		0.149544	0.103884	1.43953	0.149999	0.0562455	0.257081
Z2	~~	Z2		0.018855	0.0102689	1.83613	0.0663384	0.0115219	0.0514066
Z3	~~	Z3		0.103776	0.0519849	1.99627	0.0459051	0.0295174	0.226837
Z4	~~	Z4		0.247404	0.0115722	21.3791	0	0.228788	0.250071
Z1	~~	Z2		0.00457606	0.0265871	0.172116	0.863347	-0.0582806	0.0538445
Z1	~~	Z3		0.00927425	0.006046	1.53395	0.125043	2.72395e-05	0.0226809
Z1	~~	Z4		-0.0126898	0.0199906	-0.634787	0.525567	-0.0532557	0.0244497
Z2	~~	Z3		0.0291231	0.0137357	2.12024	0.0339856	0.00593216	0.05915
Z2	~~	Z4		0.0510513	0.0147656	3.45744	0.000545326	0.0191445	0.0870905
Z3	~~	Z4		0.00488341	0.0138656	0.352195	0.724692	-0.0238583	0.0302169
indirect_alpha_Z1	:=	a1*m1	indirect_alpha_Z1	0.0849408	0.173512	0.489537	0.624461	-0.205534	0.42279
indirect_alpha_Z2	:=	a2*m1	indirect_alpha_Z2	-0.788273	0.462891	-1.70293	0.0885803	-1.74772	0.18532
indirect_alpha_Z3	:=	a3*m1	indirect_alpha_Z3	0.15848	0.10396	1.52443	0.127402	-0.0373751	0.377122
indirect_alpha_Z4	:=	a4*m1	indirect_alpha_Z4	0.11085	0.0937914	1.18187	0.237256	-0.0525165	0.308402
indirect_beta_Z1	:=	b1*m2	indirect_beta_Z1	0.00647932	2.87381	0.00225461	0.998201	-4.95035	6.10925
indirect_beta_Z2	:=	b2*m2	indirect_beta_Z2	-0.222039	18.213	-0.0121912	0.990273	-49.5676	22.7937
indirect_beta_Z3	:=	b3*m2	indirect_beta_Z3	0.0589061	4.69927	0.0125351	0.989999	-5.90971	12.9314
indirect_beta_Z4	:=	b4*m2	indirect_beta_Z4	0.0445874	3.93318	0.0113362	0.990955	-4.70328	10.8401
indirect_delta_Z1	:=	d1*m3	indirect_delta_Z1	0.0214222	0.174948	0.122449	0.902544	-0.257491	0.334549
indirect_delta_Z2	:=	d2*m3	indirect_delta_Z2	-0.584404	0.851952	-0.685959	0.492739	-1.85976	1.58076
indirect_delta_Z3	:=	d3*m3	indirect_delta_Z3	0.132728	0.202805	0.654462	0.512814	-0.365654	0.439827
indirect_delta_Z4	:=	d4*m3	indirect_delta_Z4	0.102984	0.181236	0.568228	0.56988	-0.331522	0.375224
indirect_lambda_Z1	:=	l1*m4	indirect_lambda_Z1	-0.000108396	0.0110708	-0.00979116	0.992188	-0.0189561	0.0102908
indirect_lambda_Z2	:=	l2*m4	indirect_lambda_Z2	0.00482122	0.0216956	0.222221	0.824142	-0.0134272	0.066117
indirect_lambda_Z3	:=	l3*m4	indirect_lambda_Z3	-0.00370329	0.00682711	-0.542438	0.587517	-0.0223461	0.00367288
indirect_lambda_Z4	:=	l4*m4	indirect_lambda_Z4	0.00267347	0.00635289	0.420827	0.673881	-0.0138671	0.0111698
indirect_kappa_Z1	:=	k1*m5	indirect_kappa_Z1	0.00213837	0.00679468	0.314712	0.75298	-0.0100909	0.0145358
indirect_kappa_Z2	:=	k2*m5	indirect_kappa_Z2	0.0100999	0.0148232	0.681362	0.495642	-0.0199429	0.0382059
indirect_kappa_Z3	:=	k3*m5	indirect_kappa_Z3	0.0261418	0.0697654	0.374711	0.707876	-0.0134891	0.167803
indirect_kappa_Z4	:=	k4*m5	indirect_kappa_Z4	-0.0106922	0.00799689	-1.33705	0.181206	-0.0260543	0.00377351
indirect_Z1_suoyouM_Y6	:=	a1*m1+b1*m2+d1*m3+l1*m4+k1*m5	indirect_Z1_suoyouM_Y6	0.114872	2.74167	0.0418986	0.966579	-4.71205	6.04854
indirect_Z2_suoyouM_Y6	:=	a2*m1+b2*m2+d2*m3+l2*m4+k2*m5	indirect_Z2_suoyouM_Y6	-1.57979	17.164	-0.0920413	0.926665	-47.6361	20.2248
indirect_Z3_suoyouM_Y6	:=	a3*m1+b3*m2+d3*m3+l3*m4+k3*m5	indirect_Z3_suoyouM_Y6	0.372552	4.4696	0.0833525	0.933571	-5.26131	12.566
indirect_Z4_suoyouM_Y6	:=	a4*m1+b4*m2+d4*m3+l4*m4+k4*m5	indirect_Z4_suoyouM_Y6	0.250402	3.74239	0.0669096	0.946654	-4.16886	10.4898
indirect_suoyouZ_M1_Y6	:=	a1*m1+a2*m1+a3*m1+a4*m1	indirect_suoyouZ_M1_Y6	-0.434003	0.289993	-1.4966	0.134498	-1.06024	0.109326
indirect_suoyouZ_M2_Y6	:=	b1*m2+b2*m2+b3*m2+b4*m2	indirect_suoyouZ_M2_Y6	-0.112066	9.84013	-0.0113887	0.990913	-25.8174	13.9518
indirect_suoyouZ_M3_Y6	:=	d1*m3+d2*m3+d3*m3+d4*m3	indirect_suoyouZ_M3_Y6	-0.32727	0.475955	-0.687607	0.4917	-1.08386	0.849243
indirect_suoyouZ_M4_Y6	:=	l1*m4+l2*m4+l3*m4+l4*m4	indirect_suoyouZ_M4_Y6	0.00368301	0.0124835	0.29503	0.767971	-0.0129927	0.0350782
indirect_suoyouZ_M5_Y6	:=	k1*m5+k2*m5+k3*m5+k4*m5	indirect_suoyouZ_M5_Y6	0.0276879	0.0706005	0.392177	0.694927	-0.0117226	0.165004
total_indirect	:=	indirect_alpha_Z1+indirect_alpha_Z2+indirect_alpha_Z3+indirect_alpha_Z4+indirect_beta_Z1+indirect_beta_Z2+indirect_beta_Z3+indirect_beta_Z4+indirect_delta_Z1+indirect_delta_Z2+indirect_delta_Z3+indirect_delta_Z4+indirect_lambda_Z1+indirect_lambda_Z2+indirect_lambda_Z3+indirect_lambda_Z4+indirect_kappa_Z1+indirect_kappa_Z2+indirect_kappa_Z3+indirect_kappa_Z4	total_indirect	-0.841968	9.25418	-0.0909825	0.927506	-24.9691	12.4607
total_effect	:=	c1+c2+c3+c4+total_indirect	total_effect	-0.631974	8.86339	-0.0713016	0.943158	-23.6356	12.1176

## Sheet: Lag time
lhs	op	rhs	label	est	se	z	pvalue	ci.lower	ci.upper
Z1	=~	x1		1	0	NA	NA	1	1
Z1	=~	x2		0.569391	0.19366	2.94016	0.00328048	0.184329	0.920181
Z1	=~	x3		0.556991	0.295622	1.88413	0.0595476	0.038652	1.19667
Z1	=~	x4		1.68468	0.44787	3.76155	0.000168866	0.956193	2.46406
Z1	=~	x5		1.40632	0.309934	4.53748	5.69306e-06	1.05317	2.06203
Z1	=~	x6		1.1166	0.325577	3.4296	0.000604461	0.700091	1.93823
Z1	=~	x7		1.24684	0.309331	4.03077	5.55953e-05	0.721928	1.8275
Z1	=~	x8		0.114673	0.10745	1.06722	0.285873	0.00366802	0.391994
Z1	=~	x9		0.89273	0.18869	4.73121	2.23184e-06	0.566227	1.29112
Z1	=~	x10		0.502627	0.155929	3.22345	0.00126659	0.177814	0.756409
Z2	=~	x11		1	0	NA	NA	1	1
Z2	=~	x12		1.27876	0.566884	2.25578	0.0240845	-0.0242028	2.16645
Z2	=~	x13		0.644844	0.337435	1.91102	0.0560026	-0.120739	1.20141
Z3	=~	x14		1	0	NA	NA	1	1
Z3	=~	x15		0.47346	0.241954	1.95682	0.0503691	0.172075	0.531585
Z4	=~	x16		1	0	NA	NA	1	1
M1	~	Z1	a1	-0.755976	1.53857	-0.49135	0.623179	-4.20105	1.74004
M1	~	Z2	a2	7.53952	2.69972	2.79271	0.00522692	2.91406	13.4653
M1	~	Z3	a3	-1.62882	0.722349	-2.25489	0.0241404	-3.12216	-0.378759
M1	~	Z4	a4	-0.968459	0.720553	-1.34405	0.178932	-2.75336	0.151264
M2	~	Z1	b1	-2.19183	13.507	-0.162274	0.87109	-27.3301	26.116
M2	~	Z2	b2	71.7861	0.0289988	2475.49	0	71.7476	71.8627
M2	~	Z3	b3	-19.4395	1.37253	-14.1632	0	-19.9352	-15.8134
M2	~	Z4	b4	-13.0816	4.01798	-3.25576	0.00113087	-23.3069	-4.27118
M3	~	Z1	d1	-0.265394	1.46164	-0.181573	0.855918	-3.51109	2.0646
M3	~	Z2	d2	7.26592	2.90452	2.50159	0.0123637	2.57365	14.0115
M3	~	Z3	d3	-1.76152	0.792577	-2.22253	0.0262477	-3.51007	-0.411624
M3	~	Z4	d4	-1.16857	0.763831	-1.52988	0.126046	-3.168	-0.102137
M4	~	Z1	l1	0.0056989	0.164957	0.0345477	0.97244	-0.230843	0.383107
M4	~	Z2	l2	-0.188123	0.394463	-0.476908	0.633428	-0.802643	0.785025
M4	~	Z3	l3	0.135581	0.12037	1.12637	0.26001	-0.154065	0.318867
M4	~	Z4	l4	-0.0972987	0.118788	-0.819097	0.412731	-0.361555	0.116512
M5	~	Z1	k1	-0.111634	0.266654	-0.418647	0.675474	-0.647071	0.318138
M5	~	Z2	k2	-0.547676	0.68248	-0.80248	0.422275	-1.97001	0.815925
M5	~	Z3	k3	-1.52954	1.68714	-0.906589	0.364624	-5.30958	0.509757
M5	~	Z4	k4	0.564451	0.338978	1.66516	0.0958815	-0.054647	1.26315
Y	~	M1	m1	-0.139323	0.101819	-1.36834	0.171207	-0.315032	0.0925792
Y	~	M2	m2	0.23857	0.495928	0.481057	0.630476	-0.964193	1.11312
Y	~	M3	m3	-0.192483	0.175338	-1.09778	0.2723	-0.522986	0.208673
Y	~	M4	m4	-0.0693973	0.076252	-0.910104	0.362768	-0.255893	0.045152
Y	~	M5	m5	-0.0171116	0.0407001	-0.420432	0.67417	-0.0821231	0.0891772
Y	~	Z1	c1	0.11397	0.471562	0.241685	0.809024	-0.431885	0.699215
Y	~	Z2	c2	0.619102	1.52881	0.404956	0.68551	-1.5647	4.5536
Y	~	Z3	c3	-0.175367	0.43183	-0.406101	0.684668	-1.24604	0.524103
Y	~	Z4	c4	-0.210358	0.325873	-0.645522	0.518589	-1.06191	0.214258
x1	~~	x1		0.139187	0.373398	0.372758	0.709328	0.0681059	0.216397
x2	~~	x2		0.0420392	0.0146403	2.87148	0.00408554	0.00557952	0.0641368
x3	~~	x3		0.0891377	0.0347147	2.56772	0.0102368	0.0154998	0.151272
x4	~~	x4		0.703504	0.18259	3.85293	0.000116715	0.376595	1.09234
x5	~~	x5		0.396801	0.0796201	4.98368	6.23855e-07	0.265249	0.584834
x6	~~	x6		0.416874	0.0655914	6.35562	2.07591e-10	0.303949	0.565751
x7	~~	x7		0.315844	0.0825786	3.82477	0.000130894	0.177174	0.498254
x8	~~	x8		0.0135335	0.00730786	1.85192	0.0640378	0.00422995	0.0304869
x9	~~	x9		0.518474	0.0651506	7.95808	1.77636e-15	0.385909	0.642045
x10	~~	x10		0.438094	0.152494	2.87286	0.00406771	0.187944	0.773901
x11	~~	x11		0.505076	0.65547	0.770555	0.440971	0.40828	0.645555
x12	~~	x12		0.635274	0.0697605	9.10649	0	0.511655	0.772073
x13	~~	x13		0.367832	0.0485325	7.57909	3.4861e-14	0.276179	0.461586
x14	~~	x14		0.0096124	0.0272061	0.353318	0.72385	-0.0484541	0.0329572
x15	~~	x15		0.00140557	0.00714502	0.19672	0.844047	-0.000618769	0.00925331
x16	~~	x16		0	0	NA	NA	0	0
M1	~~	M1		1.12346	0.119286	9.41816	0	0.85238	1.32276
M2	~~	M2		-2.11375	1.22643	-1.7235	0.0847986	-5.82285	-0.971608
M3	~~	M3		0.644587	0.10292	6.26298	3.77681e-10	0.439553	0.844013
M4	~~	M4		0.231646	0.0787271	2.94239	0.00325691	0.101297	0.399896
M5	~~	M5		1.64822	0.907376	1.81647	0.0692978	0.188558	3.50161
Y	~~	Y		0.114139	0.0507621	2.24851	0.0245434	0.0796999	0.254026
Z1	~~	Z1		0.149531	0.33588	0.44519	0.656182	0.0509864	0.264932
Z2	~~	Z2		0.016735	0.00954455	1.75335	0.0795412	0.0105884	0.0469409
Z3	~~	Z3		0.096627	0.0515698	1.87371	0.0609698	0.029499	0.215214
Z4	~~	Z4		0.247204	0.0151655	16.3004	0	0.228774	0.250064
Z1	~~	Z2		0.00476109	0.0260702	0.182626	0.855092	-0.0559993	0.0543193
Z1	~~	Z3		0.00824272	0.00688348	1.19746	0.231126	5.05713e-05	0.022986
Z1	~~	Z4		-0.0127113	0.0207713	-0.611964	0.540562	-0.0521971	0.0252209
Z2	~~	Z3		0.0276748	0.0137166	2.01761	0.0436317	0.00619735	0.0596317
Z2	~~	Z4		0.0465217	0.0141005	3.2993	0.000969272	0.0186622	0.0809662
Z3	~~	Z4		0.00535513	0.014009	0.382264	0.702266	-0.0226279	0.0320072
indirect_alpha_Z1	:=	a1*m1	indirect_alpha_Z1	0.105325	0.251369	0.419006	0.675212	-0.316195	0.628327
indirect_alpha_Z2	:=	a2*m1	indirect_alpha_Z2	-1.05043	0.913399	-1.15002	0.250135	-2.87186	0.884085
indirect_alpha_Z3	:=	a3*m1	indirect_alpha_Z3	0.226932	0.209564	1.08288	0.278863	-0.198096	0.635018
indirect_alpha_Z4	:=	a4*m1	indirect_alpha_Z4	0.134929	0.159466	0.846129	0.397481	-0.144987	0.475359
indirect_beta_Z1	:=	b1*m2	indirect_beta_Z1	-0.522903	6.94641	-0.0752768	0.939995	-12.4196	13.7858
indirect_beta_Z2	:=	b2*m2	indirect_beta_Z2	17.126	35.6086	0.480951	0.630552	-69.2167	79.9728
indirect_beta_Z3	:=	b3*m2	indirect_beta_Z3	-4.63766	9.43783	-0.491391	0.62315	-21.1629	18.3112
indirect_beta_Z4	:=	b4*m2	indirect_beta_Z4	-3.12087	7.06564	-0.441697	0.658709	-15.8146	13.6042
indirect_delta_Z1	:=	d1*m3	indirect_delta_Z1	0.0510839	0.356165	0.143428	0.885953	-0.580221	0.752199
indirect_delta_Z2	:=	d2*m3	indirect_delta_Z2	-1.39857	1.67715	-0.833894	0.404341	-5.00076	1.92669
indirect_delta_Z3	:=	d3*m3	indirect_delta_Z3	0.339064	0.415788	0.815474	0.414801	-0.483725	1.24887
indirect_delta_Z4	:=	d4*m3	indirect_delta_Z4	0.22493	0.341844	0.657991	0.510544	-0.349367	0.982819
indirect_lambda_Z1	:=	l1*m4	indirect_lambda_Z1	-0.000395488	0.02009	-0.0196858	0.984294	-0.0432838	0.023778
indirect_lambda_Z2	:=	l2*m4	indirect_lambda_Z2	0.0130552	0.0468061	0.278921	0.780306	-0.0593018	0.135573
indirect_lambda_Z3	:=	l3*m4	indirect_lambda_Z3	-0.00940893	0.015584	-0.603755	0.546007	-0.048736	0.011506
indirect_lambda_Z4	:=	l4*m4	indirect_lambda_Z4	0.00675227	0.0127292	0.530455	0.595797	-0.0219383	0.0327775
indirect_kappa_Z1	:=	k1*m5	indirect_kappa_Z1	0.00191024	0.012241	0.156052	0.875992	-0.0182221	0.0175592
indirect_kappa_Z2	:=	k2*m5	indirect_kappa_Z2	0.00937163	0.0230665	0.406287	0.684532	-0.0407311	0.0479184
indirect_kappa_Z3	:=	k3*m5	indirect_kappa_Z3	0.026173	0.105723	0.247561	0.804474	-0.0946151	0.22268
indirect_kappa_Z4	:=	k4*m5	indirect_kappa_Z4	-0.00965866	0.0129679	-0.744815	0.456384	-0.0361407	0.0145507
indirect_Z1_suoyouM_Y6	:=	a1*m1+b1*m2+d1*m3+l1*m4+k1*m5	indirect_Z1_suoyouM_Y6	-0.364979	6.4467	-0.0566149	0.954852	-11.3075	13.0637
indirect_Z2_suoyouM_Y6	:=	a2*m1+b2*m2+d2*m3+l2*m4+k2*m5	indirect_Z2_suoyouM_Y6	14.6994	33.4397	0.43958	0.660241	-65.7168	73.7771
indirect_Z3_suoyouM_Y6	:=	a3*m1+b3*m2+d3*m3+l3*m4+k3*m5	indirect_Z3_suoyouM_Y6	-4.0549	8.94023	-0.453557	0.650148	-19.5858	17.5774
indirect_Z4_suoyouM_Y6	:=	a4*m1+b4*m2+d4*m3+l4*m4+k4*m5	indirect_Z4_suoyouM_Y6	-2.76392	6.67557	-0.414035	0.678849	-14.8925	13.1051
indirect_suoyouZ_M1_Y6	:=	a1*m1+a2*m1+a3*m1+a4*m1	indirect_suoyouZ_M1_Y6	-0.583244	0.549392	-1.06162	0.28841	-1.76198	0.441755
indirect_suoyouZ_M2_Y6	:=	b1*m2+b2*m2+b3*m2+b4*m2	indirect_suoyouZ_M2_Y6	8.84456	20.0067	0.442079	0.658432	-36.1647	48.0306
indirect_suoyouZ_M3_Y6	:=	d1*m3+d2*m3+d3*m3+d4*m3	indirect_suoyouZ_M3_Y6	-0.783489	0.971535	-0.806444	0.419987	-2.86836	1.10792
indirect_suoyouZ_M4_Y6	:=	l1*m4+l2*m4+l3*m4+l4*m4	indirect_suoyouZ_M4_Y6	0.010003	0.0283069	0.353378	0.723805	-0.0433465	0.0738703
indirect_suoyouZ_M5_Y6	:=	k1*m5+k2*m5+k3*m5+k4*m5	indirect_suoyouZ_M5_Y6	0.0277962	0.105893	0.262492	0.792942	-0.106483	0.203098
total_indirect	:=	indirect_alpha_Z1+indirect_alpha_Z2+indirect_alpha_Z3+indirect_alpha_Z4+indirect_beta_Z1+indirect_beta_Z2+indirect_beta_Z3+indirect_beta_Z4+indirect_delta_Z1+indirect_delta_Z2+indirect_delta_Z3+indirect_delta_Z4+indirect_lambda_Z1+indirect_lambda_Z2+indirect_lambda_Z3+indirect_lambda_Z4+indirect_kappa_Z1+indirect_kappa_Z2+indirect_kappa_Z3+indirect_kappa_Z4	total_indirect	7.51562	18.7125	0.401636	0.687952	-35.0169	44.1367
total_effect	:=	c1+c2+c3+c4+total_indirect	total_effect	7.86297	17.95	0.438047	0.661352	-32.8988	43.363

## Sheet: Spreading rate
lhs	op	rhs	label	est	se	z	pvalue	ci.lower	ci.upper
Z1	=~	x1		1	0	NA	NA	1	1
Z1	=~	x2		0.570876	1.30769	0.436554	0.662435	0.172323	0.941632
Z1	=~	x3		0.557085	0.343581	1.62141	0.10493	0.0350648	1.22321
Z1	=~	x4		1.68179	0.483693	3.47698	0.000507102	0.94366	2.44528
Z1	=~	x5		1.38056	0.250215	5.51751	3.43836e-08	1.03259	2.0163
Z1	=~	x6		1.10874	0.335668	3.30308	0.000956278	0.685908	1.91417
Z1	=~	x7		1.2415	0.278802	4.45299	8.4681e-06	0.720327	1.8162
Z1	=~	x8		0.115192	0.181064	0.636196	0.524649	0.00260222	0.39033
Z1	=~	x9		0.893178	0.198533	4.49888	6.83117e-06	0.565529	1.28698
Z1	=~	x10		0.495469	0.166976	2.96731	0.00300417	0.149584	0.759672
Z2	=~	x11		1	0	NA	NA	1	1
Z2	=~	x12		0.854392	0.258725	3.30231	0.000958908	0.362125	1.38198
Z2	=~	x13		0.189111	0.20002	0.945459	0.344425	-0.175062	0.605993
Z3	=~	x14		1	0	NA	NA	1	1
Z3	=~	x15		0.49698	2.95216	0.168344	0.866312	0.00385188	5.91768
Z4	=~	x16		1	0	NA	NA	1	1
M1	~	Z1	a1	-0.506554	0.435843	-1.16224	0.245138	-1.31463	0.352423
M1	~	Z2	a2	1.39767	0.338644	4.12725	3.67126e-05	0.803967	2.14812
M1	~	Z3	a3	0.0815043	0.159427	0.511234	0.609187	-0.313619	0.334955
M1	~	Z4	a4	0.109253	0.256128	0.426557	0.669702	-0.41107	0.603679
M2	~	Z1	b1	0.109509	0.380154	0.288064	0.773298	-0.621133	0.868264
M2	~	Z2	b2	1.72829	0.236692	7.30183	2.83773e-13	1.32583	2.36601
M2	~	Z3	b3	-0.220005	0.158886	-1.38467	0.166154	-0.518547	0.105368
M2	~	Z4	b4	-0.261864	0.204954	-1.27767	0.201365	-0.705228	0.115554
M3	~	Z1	d1	-0.0262199	0.404685	-0.0647908	0.948341	-0.813041	0.786452
M3	~	Z2	d2	1.55999	0.469078	3.32565	0.000882132	0.956379	2.59834
M3	~	Z3	d3	-0.166437	0.174304	-0.954863	0.339647	-0.539921	0.135978
M3	~	Z4	d4	-0.17709	0.262619	-0.674321	0.500107	-0.783729	0.251557
M4	~	Z1	l1	-0.00137793	0.150386	-0.00916262	0.992689	-0.221553	0.349669
M4	~	Z2	l2	-0.0175123	0.157722	-0.111033	0.91159	-0.257069	0.353867
M4	~	Z3	l3	0.0834961	0.0697684	1.19676	0.2314	-0.0430487	0.230102
M4	~	Z4	l4	-0.127957	0.0881784	-1.45111	0.146749	-0.314471	0.0303699
M5	~	Z1	k1	-0.14257	0.284641	-0.500876	0.616458	-0.672021	0.311525
M5	~	Z2	k2	0.000286033	0.318986	0.000896695	0.999285	-0.590677	0.645217
M5	~	Z3	k3	-1.73266	1.6422	-1.05508	0.291388	-5.31217	0.295785
M5	~	Z4	k4	0.462324	0.301103	1.53544	0.124676	-0.0715024	1.09403
Y	~	M1	m1	-0.274553	0.106874	-2.56895	0.0102009	-0.531626	-0.10963
Y	~	M2	m2	-31.9366	3.5313	-9.04386	0	-40.3802	-23.4978
Y	~	M3	m3	-0.483667	0.296831	-1.62943	0.103221	-1.34701	-0.197784
Y	~	M4	m4	-0.231786	0.145478	-1.59327	0.1111	-0.586666	-0.0384618
Y	~	M5	m5	0.116482	0.127399	0.914313	0.360553	0.0256959	0.558622
Y	~	Z1	c1	3.68148	12.4308	0.296159	0.767109	-19.2028	29.3032
Y	~	Z2	c2	58.3159	0.601455	96.9581	0	56.8257	59.6712
Y	~	Z3	c3	-6.97485	4.84216	-1.44044	0.149742	-15.3319	4.34391
Y	~	Z4	c4	-8.98325	6.48374	-1.3855	0.165899	-22.1024	3.82511
x1	~~	x1		0.138171	0.0668613	2.06654	0.0387779	0.0691867	0.211623
x2	~~	x2		0.0414365	0.0148531	2.78975	0.00527481	0.00497192	0.0621517
x3	~~	x3		0.0887914	0.0340774	2.60558	0.00917198	0.0154602	0.145074
x4	~~	x4		0.701447	0.18149	3.86493	0.000111121	0.392745	1.09282
x5	~~	x5		0.404847	0.0807783	5.01183	5.39159e-07	0.278003	0.592337
x6	~~	x6		0.418235	0.0678574	6.16344	7.11819e-10	0.295902	0.564363
x7	~~	x7		0.316306	0.083986	3.76617	0.000165769	0.180054	0.503701
x8	~~	x8		0.0135015	0.00726121	1.8594	0.06297	0.00397757	0.0308926
x9	~~	x9		0.517975	0.0668094	7.75303	8.88178e-15	0.388778	0.645241
x10	~~	x10		0.438945	0.151206	2.90297	0.00369645	0.191953	0.764379
x11	~~	x11		0.430956	0.470143	0.91665	0.359326	0.338839	0.523023
x12	~~	x12		0.597745	0.0669257	8.93147	0	0.464314	0.724273
x13	~~	x13		0.371602	0.046159	8.05048	8.88178e-16	0.279554	0.457697
x14	~~	x14		0.014192	2.66429	0.00532675	0.99575	-6.86274	0.0458713
x15	~~	x15		0.000326048	0.0704895	0.00462548	0.996309	-0.13874	0.0151417
x16	~~	x16		0	0	NA	NA	0	0
M1	~~	M1		1.01654	0.111659	9.10396	0	0.771012	1.20522
M2	~~	M2		0.00419021	0.00204822	2.04578	0.0407784	0.000847332	0.00890518
M3	~~	M3		0.496392	0.11081	4.47967	7.47589e-06	0.268339	0.697898
M4	~~	M4		0.231763	0.0790828	2.93063	0.00338272	0.098504	0.402227
M5	~~	M5		1.64348	0.92309	1.78041	0.0750081	0.185318	3.5652
Y	~~	Y		-4.11923	1.89074	-2.17863	0.0293593	-8.09474	-0.503889
Z1	~~	Z1		0.150609	0.0519136	2.90116	0.00371788	0.0525077	0.254738
Z2	~~	Z2		0.0876011	0.0261436	3.35077	0.000805867	0.0518218	0.151359
Z3	~~	Z3		0.0920608	2.65873	0.0346259	0.972378	0.00612099	6.91207
Z4	~~	Z4		0.24738	0.0130927	18.8944	0	0.231012	0.249997
Z1	~~	Z2		0.000283033	0.0327157	0.00865129	0.993097	-0.067848	0.060434
Z1	~~	Z3		0.00734026	0.00606679	1.20991	0.226314	-0.000117764	0.0216998
Z1	~~	Z4		-0.0126788	0.0202011	-0.62763	0.530247	-0.0530517	0.025381
Z2	~~	Z3		0.0220882	0.0163338	1.3523	0.176279	-0.000380909	0.0587889
Z2	~~	Z4		0.056101	0.0287102	1.95405	0.0506959	0.00177262	0.114518
Z3	~~	Z4		0.00541795	0.013738	0.394377	0.693303	-0.0199473	0.033081
indirect_alpha_Z1	:=	a1*m1	indirect_alpha_Z1	0.139076	0.148703	0.93526	0.349654	-0.118951	0.474773
indirect_alpha_Z2	:=	a2*m1	indirect_alpha_Z2	-0.383735	0.208731	-1.83842	0.066001	-0.955582	-0.122309
indirect_alpha_Z3	:=	a3*m1	indirect_alpha_Z3	-0.0223773	0.0536221	-0.417314	0.676449	-0.119381	0.0966838
indirect_alpha_Z4	:=	a4*m1	indirect_alpha_Z4	-0.0299958	0.0868216	-0.345488	0.729727	-0.226717	0.132277
indirect_beta_Z1	:=	b1*m2	indirect_beta_Z1	-3.49733	11.667	-0.299762	0.764359	-27.5511	18.3485
indirect_beta_Z2	:=	b2*m2	indirect_beta_Z2	-55.1957	1.45331	-37.9794	0	-56.846	-51.32
indirect_beta_Z3	:=	b3*m2	indirect_beta_Z3	7.02622	4.52552	1.55258	0.120524	-3.51449	14.5621
indirect_beta_Z4	:=	b4*m2	indirect_beta_Z4	8.36306	6.13516	1.36314	0.17284	-3.78237	20.9496
indirect_delta_Z1	:=	d1*m3	indirect_delta_Z1	0.0126817	0.305919	0.0414544	0.966934	-0.656366	0.564736
indirect_delta_Z2	:=	d2*m3	indirect_delta_Z2	-0.754515	0.784869	-0.961326	0.336388	-3.11958	-0.221055
indirect_delta_Z3	:=	d3*m3	indirect_delta_Z3	0.0805	0.158294	0.508547	0.61107	-0.0774766	0.502075
indirect_delta_Z4	:=	d4*m3	indirect_delta_Z4	0.0856524	0.216328	0.395937	0.692152	-0.132761	0.703162
indirect_lambda_Z1	:=	l1*m4	indirect_lambda_Z1	0.000319384	0.0491852	0.0064935	0.994819	-0.111615	0.077252
indirect_lambda_Z2	:=	l2*m4	indirect_lambda_Z2	0.00405912	0.0621035	0.0653605	0.947887	-0.151669	0.0638896
indirect_lambda_Z3	:=	l3*m4	indirect_lambda_Z3	-0.0193532	0.0205105	-0.943576	0.345386	-0.0649009	0.0143182
indirect_lambda_Z4	:=	l4*m4	indirect_lambda_Z4	0.0296586	0.0310645	0.954741	0.339709	-0.00845264	0.111499
indirect_kappa_Z1	:=	k1*m5	indirect_kappa_Z1	-0.0166069	0.0463042	-0.358647	0.719859	-0.120249	0.0477093
indirect_kappa_Z2	:=	k2*m5	indirect_kappa_Z2	3.33178e-05	0.0492833	0.000676047	0.999461	-0.0946419	0.0989622
indirect_kappa_Z3	:=	k3*m5	indirect_kappa_Z3	-0.201824	0.412318	-0.489485	0.624498	-1.33812	0.0625278
indirect_kappa_Z4	:=	k4*m5	indirect_kappa_Z4	0.0538525	0.0383412	1.40456	0.160152	-0.0227222	0.128759
indirect_Z1_suoyouM_Y6	:=	a1*m1+b1*m2+d1*m3+l1*m4+k1*m5	indirect_Z1_suoyouM_Y6	-3.36186	12.0062	-0.280011	0.779469	-28.068	18.6986
indirect_Z2_suoyouM_Y6	:=	a2*m1+b2*m2+d2*m3+l2*m4+k2*m5	indirect_Z2_suoyouM_Y6	-56.3298	0.819382	-68.7467	0	-57.613	-54.3674
indirect_Z3_suoyouM_Y6	:=	a3*m1+b3*m2+d3*m3+l3*m4+k3*m5	indirect_Z3_suoyouM_Y6	6.86317	4.69782	1.46093	0.144036	-4.01893	15.0968
indirect_Z4_suoyouM_Y6	:=	a4*m1+b4*m2+d4*m3+l4*m4+k4*m5	indirect_Z4_suoyouM_Y6	8.50223	6.2944	1.35076	0.176772	-3.96111	21.3925
indirect_suoyouZ_M1_Y6	:=	a1*m1+a2*m1+a3*m1+a4*m1	indirect_suoyouZ_M1_Y6	-0.297032	0.239373	-1.24087	0.214652	-0.959177	-0.0268938
indirect_suoyouZ_M2_Y6	:=	b1*m2+b2*m2+b3*m2+b4*m2	indirect_suoyouZ_M2_Y6	-43.3037	14.654	-2.95507	0.00312596	-75.5982	-17.6312
indirect_suoyouZ_M3_Y6	:=	d1*m3+d2*m3+d3*m3+d4*m3	indirect_suoyouZ_M3_Y6	-0.575681	0.710032	-0.810782	0.417491	-2.77632	-0.105434
indirect_suoyouZ_M4_Y6	:=	l1*m4+l2*m4+l3*m4+l4*m4	indirect_suoyouZ_M4_Y6	0.0146839	0.0655614	0.223971	0.82278	-0.155771	0.096861
indirect_suoyouZ_M5_Y6	:=	k1*m5+k2*m5+k3*m5+k4*m5	indirect_suoyouZ_M5_Y6	-0.164545	0.414832	-0.396654	0.691622	-1.35694	0.110353
total_indirect	:=	indirect_alpha_Z1+indirect_alpha_Z2+indirect_alpha_Z3+indirect_alpha_Z4+indirect_beta_Z1+indirect_beta_Z2+indirect_beta_Z3+indirect_beta_Z4+indirect_delta_Z1+indirect_delta_Z2+indirect_delta_Z3+indirect_delta_Z4+indirect_lambda_Z1+indirect_lambda_Z2+indirect_lambda_Z3+indirect_lambda_Z4+indirect_kappa_Z1+indirect_kappa_Z2+indirect_kappa_Z3+indirect_kappa_Z4	total_indirect	-44.3263	15.0776	-2.93989	0.00328333	-77.5204	-18.183
total_effect	:=	c1+c2+c3+c4+total_indirect	total_effect	1.71296	0.833846	2.05429	0.0399479	0.679902	3.90538
